# Supplementary material for: Predictive model validation of new baseline renal function in southern Chinese patients after partial or radical nephrectomy
Source: PeerJ. 2026 Jun 8;14:e21306. doi: 10.7717/peerj.21306 (PMC13256128; doi:10.7717/peerj.21306)
Supplement: Supplemental Information 1 [file peerj-14-21306-s001.xlsx]

## Sheet: NB-GFR����-SPSS
nation	gender	height（cm）	weight（Kg）	BMI	pathology	tumor size	surgical method	diabetes	creatin before surgery（μmolL）（如果有多次均记录，后	creatin after surgery(3months)（（μmolL）	GFR of left kidney（mlmin）	GFR of right kidney（mlmin）	eGFR brfore surgery	GFR after surgery	NBGFR
han	male	170	67	23.1834	clear cell renal cell carcinoma	0.6x0.6x0.6cm	Laparoscopic partial left nephrectomy.	0	69	79			59.4206	50.8285	64.1534
han	male	162	54	20.5761	clear cell renal cell carcinoma	1.2x1.2x1.2cm	Laparoscopic partial right nephrectomy.	0	67	88			57.4575	41.9473	59.1274
han	male	168	58	20.5499	clear cell renal cell carcinoma	1.2x1x1cm	Laparoscopic partial left nephrectomy.	0	71	76			55.3061	51.1289	59.479
han	male	170	58	20.0692	clear cell renal cell carcinoma	1.3x1.3x1.2cm	Laparoscopic partial left nephrectomy.	0	71	86			51.2413	41.0734	51.5868
zhuang	female	150	46	20.4444	chromophobe renal cell carcinoma	1.3x1.3x1.3cm	partial right nephrectomy.	0	58	71			48.1621	38.1373	49.8354
zhuang	male	158	51	20.4294	clear cell renal cell carcinoma	1.4x1.4x1.4cm	Laparoscopic partial right nephrectomy.	0	77	81	30.82	25.09	48.5692	45.8121	52.85
zhuang	male	160	55	21.4844	clear cell renal cell carcinoma	1.5x1.5x1.4cm	Laparoscopic partial left nephrectomy.	0	70	80			52.5736	45.0656	53.2028
han	male	170	52	17.9931	clear cell renal cell carcinoma	1.5x1.5x1.5cm	partial right nephrectomy.	0	78	78			55.7119	55.7119	64.7428
han	female	158	54	21.6311	clear cell renal cell carcinoma	1.5x1.5x1cm	Laparoscopic partial right nephrectomy.	0	54	60	35.58	31.19	51.9861	46.0345	51.821
zhuang	male	172	54	18.2531	clear cell renal cell carcinoma	1.6x1.6x1.6cm	Laparoscopic partial left nephrectomy.	0	88	108	26.57	30.39	42.1098	33.2465	49.4014
han	male	176	83	26.7949	chromophobe renal cell carcinoma	1.8x1.3x0.8cm	Laparoscopic partial left nephrectomy.	0	101	105			37.6949	36.0427	49.2817
zhuang	male	155	55	22.8928	clear cell renal cell carcinoma	1.8x1.4x1.3cm	Laparoscopic partial right nephrectomy.	0	70	77.4			54.2161	48.2797	56.5205
zhuang	male	169	80	28.0102	clear cell renal cell carcinoma	1.8x1.4x1cm	Laparoscopic partial right nephrectomy.	0	90	92	35.36999999	20.39	41.1939	40.1622	49.056
han	male	165	61	22.4059	clear cell renal cell carcinoma	1.8x1.5x1.2cm	Laparoscopic partial left nephrectomy.	0	68	79			54.8944	46.1723	55.4613
zhuang	male	176	77	24.858	clear cell renal cell carcinoma	1.8x1.5x1.4cm	Laparoscopic partial left nephrectomy.	0	86	102			44.9428	36.9102	53.4928
han	male	158	61	24.4352	clear cell renal cell carcinoma	1.8x1.5x1cm	Laparoscopic partial left nephrectomy.	0	76	83			53.1508	48.0123	60.078
zhuang	female	156	36	14.7929	clear cell renal cell carcinoma	1.8x1.8x1.8cm	Robot-assisted laparoscopic partial right nephrectomy.	0	47	52			63.7051	56.6901	62.6883
han	male	172	83	28.0557	clear cell renal cell carcinoma	1.8x1.8x1.8cm	Laparoscopic partial right nephrectomy.	0	79	90			48.4743	41.704	54.5383
zhuang	female	160	68	26.5625	clear cell renal cell carcinoma	1.9x1.3x1cm	Laparoscopic partial left nephrectomy.	0	59	68			49.3717	41.9108	53.8716
han	female	161	61	23.533	clear cell renal cell carcinoma	1.9x1.4x1.3cm	Laparoscopic partial right nephrectomy.	0	46	50	35.92	35.44	67.4234	61.2381	67.1052
zhuang	male	170	71	24.5675	papillary renal cell carcinoma	1x1x1cm	partial right nephrectomy.	0	66	57			56.0906	66.43	55.2389
han	female	160	65	25.3906	clear cell renal cell carcinoma	2.1x2.1x2.1cm	Laparoscopic partial left nephrectomy.	1	68	73			39.9632	36.8215	42.1661
zhuang	female	154	59	24.8777	clear cell renal cell carcinoma	2.1x2.1x2.1cm	Laparoscopic partial right nephrectomy.	0	59	58			55.4179	56.522	63.5516
han	female	161	61	23.533	clear cell renal cell carcinoma	2.2x2.2x2.2cm	Laparoscopic partial right nephrectomy.	0	53	56			56.0927	52.6395	58.4902
han	male	172	76	25.6896	clear cell renal cell carcinoma	2.2x2.3x2.3cm	Laparoscopic partial right nephrectomy.	0	132	127			26.2721	27.4693	38.8569
han	female	165	60	22.0386	clear cell renal cell carcinoma	2.2x2x1.3cm	Laparoscopic partial left nephrectomy.	0	95	86			28.717	32.2123	40.9461
han	male	164	80	29.7442	clear cell renal cell carcinoma	2.2x2x1cm	Laparoscopic partial right nephrectomy.	0	80	113			47.9803	32.209	54.4672
zhuang	male	165	66	24.2424	clear cell renal cell carcinoma	2.3x2.3x2.3cm	Laparoscopic partial right nephrectomy.	0	93	102			37.3035	33.5316	42.0273
zhuang	male	175	79	25.7959	clear cell renal cell carcinoma	2.4x2x0.8cm	Laparoscopic partial left nephrectomy.	0	97	105	30.77	33.5900000000	41.2736	37.6664	53.6078
han	male	180	100	30.8642	papillary renal cell carcinoma	2.5x1.8x1cm	Laparoscopic partial left nephrectomy.	0	210	149			15.1489	22.5095	30.6268
han	male	166	72	26.1286	clear cell renal cell carcinoma	2.5x2.2x1.5cm	Robot-assisted laparoscopic partial right nephrectomy.	0	76	123			51.1289	29.3342	56.7638
han	female	158	53	21.2306	clear cell renal cell carcinoma	2.5x2.3x1.2cm	Laparoscopic partial right nephrectomy.	0	57	70			54.3965	42.9149	60.3877
zhuang	male	160	65	25.3906	clear cell renal cell carcinoma	2.5x2.4x2.3cm	Laparoscopic partial left nephrectomy.	0	81	70			45.8121	54.2161	51.0578
han	female	160	74	28.9062	clear cell renal cell carcinoma	2.5x2.5x0.5cm	Laparoscopic partial left nephrectomy.	0	66	64	36.28	37.54	43.3798	44.9479	49.9769
han	male	168	85	30.1162	clear cell renal cell carcinoma	2.5x2.5x2.5cm	Laparoscopic partial right nephrectomy.	0	97	107			41.0242	36.6325	53.1957
han	male	166	66	23.9512	clear cell renal cell carcinoma	2.5x2.5x2cm	Laparoscopic partial left nephrectomy.	0	73	67			53.3279	58.8761	57.9432
han	male	76	64	110.803	clear cell renal cell carcinoma	2.5x2.5x2cm	Laparoscopic partial left nephrectomy.	0	83	71			48.5422	58.1278	57.5824
han	female	150	45	20	clear cell renal cell carcinoma	2.5x2x1.4cm	Laparoscopic partial right nephrectomy.	0	61	65			46.9803	43.6601	51.5672
zhuang	male	163	62	23.3355	clear cell renal cell carcinoma	2.5x2x1.5cm	Laparoscopic partial right nephrectomy.	0	82	88			52.1864	48.1022	62.2011
han	male	170	64.5	22.3183	clear cell renal cell carcinoma	2.5x2x1.5cm	Laparoscopic partial right nephrectomy.	1	60	55			64.5352	71.3517	60.8879
zhuang	male	160	57	22.2656	clear cell renal cell carcinoma	2.5x2x1cm	partial left nephrectomy.	0	98	100			38.6542	37.7634	49.4052
han	male	169	62	21.7079	clear cell renal cell carcinoma	2.6x1.9x1.5cm	Laparoscopic partial left nephrectomy.	1	73	65			50.4121	57.6378	50.2079
han	male	160	70	27.3438	clear cell renal cell carcinoma	2.6x2.1x1.6cm	Robot-assistedLaparoscopic partial left nephrectomy.	0	93	103			37.5269	33.3548	42.6725
han	female	157	57	23.1247	clear cell renal cell carcinoma	2.6x2x2cm	Laparoscopic partial right nephrectomy.	0	59	66	38.13000000	36.8400000000	51.759	45.4774	58.1734
han	male	173	90	30.0712	clear cell renal cell carcinoma	2.7×2×2.4cm	Laparoscopic partial left nephrectomy.	0	89	128			45.3084	29.7889	55.9805
zhuang	male	170	57	19.7232	clear cell renal cell carcinoma	2.8x2.5x2.1cm	Laparoscopic partial right nephrectomy.	0	100	107	33.61	35.17	35.7918	33.1035	44.2946
han	male	170	70	24.2215	clear cell renal cell carcinoma	2x1.5x1.5cm	Laparoscopic partial right nephrectomy.	0	75	86			49.53	42.2939	52.7245
han	male	168	64	22.6757	clear cell renal cell carcinoma	2x1.6x1.2cm	Laparoscopic partial left nephrectomy.	0	66	115	30.37	35.34	60.1688	31.7015	62.6397
zhuang	male	168	70	24.8016	clear cell renal cell carcinoma	2x1.8x1.2cm	Laparoscopic partial left nephrectomy.	0	84	99	14.97	30.19	45.3535	37.5203	52.7598
han	female	156	68	27.9421	clear cell renal cell carcinoma	2x1.8x1.5cm	Laparoscopic partial left nephrectomy.	1	72	66			41.5422	45.9301	49.9424
han	male	175	94	30.6939	clear cell renal cell carcinoma	2x2x1.7cm	Laparoscopic partial left nephrectomy.	1	90	85			40.2742	43.0203	44.8682
zhuang	male	168	68	24.093	clear cell renal cell carcinoma	2x2x2.3cm	Robot-assistedLaparoscopic partial left nephrectomy.	0	99	90			36.4776	40.7186	45.2404
han	female	165	45	16.5289	clear cell renal cell carcinoma	2x2x2cm	Laparoscopic partial right nephrectomy.	0	72	67			47.8188	51.9601	61.1122
han	male	175	86	28.0816	clear cell renal cell carcinoma	2x2x2cm	Laparoscopic partial left nephrectomy.	0	71	83			57.4933	48.0123	62.9006
zhuang	male	161	61	23.533	clear cell renal cell carcinoma	2x2x2cm	Robot-assisted laparoscopic partial right nephrectomy.	0	92	86			39.8498	43.0751	47.6824
han	male	172	83	28.0557	clear cell renal cell carcinoma	2x2x2cm	partial right nephrectomy.	0	217	258			14.5864	11.9457	30.2612
jing	male	170	88	30.4498	clear cell renal cell carcinoma	2x2x2cm	Robot-assisted laparoscopic partial right nephrectomy.	0	90	66			46.8708	67.0416	58.746
han	male	162	59	22.4813	clear cell renal cell carcinoma	2x3x3cm	Laparoscopic partial right nephrectomy.	0	67	113			64.9394	35.526	69.9906
han	male	182	105	31.6991	chromophobe renal cell carcinoma	3.2x3.2x3.2cm	Robot-assisted laparoscopic partial right nephrectomy.	0	88	96			44.8783	40.5908	54.7009
zhuang	male	169	74	25.9095	clear cell renal cell carcinoma	3.3x2.5x1.6cm	Laparoscopic partial left nephrectomy.	0	97	119	21.67	36.5900000000	37.6341	29.7259	46.4922
han	male	169	63	22.0581	clear cell renal cell carcinoma	3.3x3.1x2.6cm	Laparoscopic partial right nephrectomy.	1	97	146	42.01	34.2299999999	38.9323	24.2874	47.246
han	male	170	61	21.1073	clear cell renal cell carcinoma	3.3x3x2.5cm	Laparoscopic partial right nephrectomy.	0	77	93			53.2364	42.8144	60.8837
han	male	166	52	18.8707	clear cell renal cell carcinoma	3.3x3x2.5cm	Laparoscopic partial left nephrectomy.	0	90	87			44.728	46.5125	55.6032
han	male	168	92	32.5964	clear cell renal cell carcinoma	3.3x3x2cm	Laparoscopic partial right nephrectomy.	0	107	152	16.15	38.56	33.2248	22.1577	42.8761
han	male	172	65	21.9713	clear cell renal cell carcinoma	3.4x3x1.8cm	Laparoscopic partial right nephrectomy.	0	78	84			48.3993	44.4322	53.4896
han	male	193	73	19.5978	papillary renal cell carcinoma	3.5x2.3x0.8cm	Laparoscopic partial left nephrectomy.	0	82	83			50.4172	49.7168	59.8012
han	male	156	60	24.6548	clear cell renal cell carcinoma	3.5x2.5x1.5cm	Laparoscopic partial left nephrectomy.	0	77	74			48.0484	50.3032	51.7615
han	male	162	62	23.6244	clear cell renal cell carcinoma	3.5x2.5x1.5cm	Laparoscopic partial right nephrectomy.	0	61	68			67.1235	59.2148	68.1603
han	male	173	85	28.4005	clear cell renal cell carcinoma	3.5x2.5x2.5cm	Laparoscopic partial left nephrectomy.	0	107	115			35.4436	32.6138	48.0684
han	male	156	67	27.5312	clear cell renal cell carcinoma	3.5x2.5x2cm	Laparoscopic partial left nephrectomy.	0	64	82	30.26	26.95	58.8724	44.2285	58.047
han	male	170	73	25.2595	chromophobe renal cell carcinoma	3.5x2.6x1.7cm	Laparoscopic partial right nephrectomy.	0	82	103			45.003	34.5915	50.282
han	female	152	39	16.8802	clear cell renal cell carcinoma	3.5x2.8x2cm	Laparoscopic partial left nephrectomy.	0	56	55			58.0918	59.3123	64.7896
han	male	165	74	27.1809	clear cell renal cell carcinoma	3.5x2x0.6cm	Robot-assisted laparoscopic partial right nephrectomy.	0	341	250			8.72113	12.4781	26.9487
han	female	164	55	20.4491	clear cell renal cell carcinoma	3.5x3.3x2.5cm	Laparoscopic partial left nephrectomy.	0	69	68	38.96	35.93	44.8323	45.594	55.421
han	female	150	57	25.3333	clear cell renal cell carcinoma	3.5x3.5x2.5cm	Laparoscopic partial right nephrectomy.	0	54	58	39.38000000	35.53	52.7984	48.6191	53.5989
han	male	180	60	18.5185	clear cell renal cell carcinoma	3.5x3.5x2.5cm	Laparoscopic partial left nephrectomy.	0	74	88			51.2323	41.9473	55.081
zhuang	male	169	68	23.8087	chromophobe renal cell carcinoma	3.5x3.5x3.5cm	Laparoscopic partial left nephrectomy.	0	94	139			39.3355	25.0458	48.0981
han	male	173	73	24.3911	clear cell renal cell carcinoma	3.5x3.5x3.5cm	Robot-assistedLaparoscopic partial left nephrectomy.	0	127	112			27.7962	32.1349	40.5975
han	female	160	69	26.9531	clear cell renal cell carcinoma	3.5x3.5x3.5cm	Laparoscopic partial left nephrectomy.	0	55	96			51.6921	27.1808	52.8799
han	male	165	71	26.079	papillary renal cell carcinoma	3.5x3.5x3cm	Laparoscopic partial right nephrectomy.	0	87	82			41.4472	44.3771	46.9707
han	male	165	64	23.5078	clear cell renal cell carcinoma	3.5x3x1.5cm	Laparoscopic partial left nephrectomy.	0	98	90			37.3382	41.1939	46.5498
han	female	148	44	20.0877	chromophobe renal cell carcinoma	3.5x3x2.2cm	partial right nephrectomy.	0	49	50	38.21	36.74	60.2754	58.8864	59.959
zhuang	male	166	75	27.2173	clear cell renal cell carcinoma	3.5x3x2.5cm	Laparoscopic partial right nephrectomy.	1	87	93.5	36.32	38.14	44.1407	40.6189	50.6314
zhuang	male	175	70	22.8571	clear cell renal cell carcinoma	3.5x3x2.5cm	Laparoscopic partial right nephrectomy.	0	84	127			52.9097	32.837	63.9213
han	male	170	72	24.9135	clear cell renal cell carcinoma	3.5x3x2.5cm	Laparoscopic partial nephrectomy	1	121	283	17.04	24.22	27.782	10.4216	34.4983
zhuang	male	166	99	35.9268	chromophobe renal cell carcinoma	3.5x3x2cm	Laparoscopic partial left nephrectomy.	0	73	111			55.6794	34.3294	61.7216
han	female	153	55	23.4952	clear cell renal cell carcinoma	3.5x3x2cm	partial right nephrectomy.	0	61	82			46.0196	32.7094	49.4427
han	male	165	107	39.3021	clear cell renal cell carcinoma	3.5x3x3cm	partial right nephrectomy.	0	73	87			56.6167	46.2396	63.0809
zhuang	male	175	80	26.1224	clear cell renal cell carcinoma	3.7x2x2cm	Laparoscopic partial right nephrectomy.	0	82	113	37.35	36.3400000000	45.6852	31.5547	51.7254
han	female	156	62.5	25.6821	clear cell renal cell carcinoma	3.8x3.5x3cm	partial right nephrectomy.	0	64	57			45.122	51.5752	51.3593
han	male	169	64	22.4082	clear cell renal cell carcinoma	3x2.5x1.3cm	Laparoscopic partial nephrectomy	0	83	99.5			50.0383	40.5911	59.8049
han	male	156	60	24.6548	clear cell renal cell carcinoma	3x2.5x1.5cm	Laparoscopic partial left nephrectomy.	0	84	99			42.0773	34.8099	45.3802
han	male	170	51	17.6471	clear cell renal cell carcinoma	3x2.5x1.8cm	Laparoscopic partial left nephrectomy.	0	64	90			64.4685	43.4994	67.1845
yao	male	162	62	23.6244	clear cell renal cell carcinoma	3x2.5x2.2cm	Laparoscopic partial left nephrectomy.	0	99	124	35.39	35.72	37.6845	29.0614	48.0249
han	male	172	71	23.9995	clear cell renal cell carcinoma	3x2.5x2.5cm	partial right nephrectomy.	0	116	183			28.123	16.618	33.56
han	male	166	80	29.0318	clear cell renal cell carcinoma	3x2.5x2.5cm	Robot-assistedLaparoscopic partial left nephrectomy.	0	100	110			37.0876	33.2248	47.387
zhuang	male	179	73	22.7833	clear cell renal cell carcinoma	3x2.6x2.5cm	Laparoscopic partial left nephrectomy.	0	97	112			40.1083	33.9759	51.6004
han	female	160	90	35.1562	clear cell renal cell carcinoma	3x2.8x2.7cm	Laparoscopic partial left nephrectomy.	0	77	69			34.2179	38.8358	39.5216
han	male	178	81	25.565	clear cell renal cell carcinoma	3x2x1.8cm	Robot-assistedLaparoscopic partial left nephrectomy.	0	116	176			30.7358	18.998	42.2582
zhuang	male	174	81	26.7539	chromophobe renal cell carcinoma	3x3x1cm	Robot-assistedLaparoscopic partial left nephrectomy.	0	82	102			47.0459	36.5711	54.3598
han	male	170	100	34.6021	clear cell renal cell carcinoma	3x3x2.4cm	Laparoscopic partial left nephrectomy.	0	109	97			33.4336	38.2506	44.7618
zhuang	female	148	54.5	24.8813	clear cell renal cell carcinoma	3x3x2.5cm	Laparoscopic partial left nephrectomy.	0	56	55			50.7931	51.8603	52.5455
han	male	170	55	19.0311	clear cell renal cell carcinoma	3x3x3cm	Laparoscopic partial left nephrectomy.	0	72	125			50.732	26.8417	51.7558
han	female	164	59	21.9363	clear cell renal cell carcinoma	3x3x3cm	Robot-assistedLaparoscopic partial left nephrectomy.	0	60	63			50.7648	47.9855	57.5271
zhuang	male	168	75	26.5731	clear cell renal cell carcinoma	4.2x4x1.5cm	Laparoscopic partial right nephrectomy.	0	96	109	35.57	25.02	37.6557	32.5223	45.7562
zhuang	male	162	59	22.4813	papillary renal cell carcinoma	4.3x3.5x3.5cm	Laparoscopic partial right nephrectomy.	0	135	120			24.8793	28.5015	35.9515
han	male	170	73	25.2595	papillary renal cell carcinoma	4.3x4.3x3.5cm	Laparoscopic partial right nephrectomy.	0	81	81			47.5044	47.5044	54.4078
zhuang	male	164	68	25.2826	chromophobe renal cell carcinoma	4.5x3.2x3cm	Laparoscopic partial right nephrectomy.	0	69	76			55.9753	50.0691	58.664
zhuang	male	166	72	26.1286	papillary renal cell carcinoma	4.5x3.5x2.5cm	Laparoscopic partial right nephrectomy.	0	83	79			43.7607	46.3275	48.4745
buyi	male	178	76	23.9869	clear cell renal cell carcinoma	4.5x3.5x3.2cm	partial right nephrectomy.	0	96	100			40.3774	38.5194	51.5253
han	female	158	47	18.8271	papillary renal cell carcinoma	4.5x3.8x3.5cm	Laparoscopic partial left nephrectomy.	0	66	79			46.1667	37.5164	55.2884
han	female	149	51	22.9719	clear cell renal cell carcinoma	4.5x3x0.5cm	Laparoscopic partial left nephrectomy.	0	74	79.5			37.325	34.3613	44.7912
han	male	172	64	21.6333	clear cell renal cell carcinoma	4.5x3x2cm	partial left nephrectomy.	0	83	106			48.8206	36.8143	58.0134
zhuang	male	160	64	25	clear cell renal cell carcinoma	4.5x4.5x3cm	Laparoscopic partial left nephrectomy.	0	83	71			46.8225	56.0685	54.7146
zhuang	male	165	78	28.6501	clear cell renal cell carcinoma	4.5x4.5x3cm	Robot-assisted laparoscopic partial right nephrectomy.	0	85	95			40.6891	35.7878	42.7279
han	male	180	77	23.7654	clear cell renal cell carcinoma	4.5x4x2.5cm	Laparoscopic partial right nephrectomy.	0	69	68			54.5327	55.4592	55.9763
han	male	160	63	24.6094	clear cell renal cell carcinoma	4.5x4x2.7cm	Laparoscopic partial right nephrectomy.	0	116	144			28.5776	22.2669	35.3555
han	male	162	163.5	62.3	clear cell renal cell carcinoma	4.6x3x2.6cm	Robot-assistedLaparoscopic partial left nephrectomy.	0	118	148			27.7913	21.3982	34.0943
han	male	#NULL!	#NULL!	#NULL!	papillary renal cell carcinoma	4.6x4x3cm	Laparoscopic partial right nephrectomy.	0	109	188	26.14	27.19	30.0644	16.0275	34.3219
han	male	162	71	27.0538	clear cell renal cell carcinoma	4x2.5x2.5cm	Laparoscopic partial left nephrectomy.	0	79	96			49.1135	39.2213	55.7038
zhuang	male	170	53	18.3391	clear cell renal cell carcinoma	4x2.5x2cm	partial left nephrectomy.	0	95	100			36.7286	34.6177	42.4036
han	female	153	44	18.7962	clear cell renal cell carcinoma	4x3.3x2.5cm	Laparoscopic partial left nephrectomy.	0	61	81			48.6813	35.0947	54.9229
han	male	96	75	81.3802	clear cell renal cell carcinoma	4x3.5x2.5cm	Laparoscopic partial right nephrectomy.	0	91	99.5	37.02000000	35.25	40.0532	36.1313	47.3146
zhuang	female	153	45	19.2234	clear cell renal cell carcinoma	4x3.5x2.5cm	Laparoscopic partial right nephrectomy.	0	61	70	35.59000000	38.79	50.5606	43.136	58.1444
han	female	160	46	17.9688	clear cell renal cell carcinoma	4x3.5x2.5cm	Robot-assistedLaparoscopic partial left nephrectomy.	0	73	75			39.0754	37.8754	47.929
han	male	158	60	24.0346	clear cell renal cell carcinoma	4x3.5x2.5cm	Laparoscopic partial right nephrectomy.	0	126	135			27.0317	24.9629	37.6006
han	female	160	55	21.4844	papillary renal cell carcinoma	4x3.5x2.5cm	laparoscopic partial left nephrectomy.	0	68	75			48.8171	43.598	60.5111
han	male	170	85	29.4118	clear cell renal cell carcinoma	4‭x‬3.5x2cm	Laparoscopic partial left nephrectomy.	0	107	132			34.1558	26.8059	45.2313
han	male	159	49	19.3821	clear cell renal cell carcinoma	4x3.5x3.5cm	Laparoscopic partial left nephrectomy.	0	79	85	18.51	20.74	45.0316	41.3837	47.0505
han	female	162	64	24.3865	chromophobe renal cell carcinoma	4x3.5x3.5cm	Laparoscopic partial left nephrectomy.	0	56	72			52.2377	39.0869	55.4845
han	male	163	63	23.7118	papillary renal cell carcinoma	4x3.5x3cm	Robot-assistedLaparoscopic partial left nephrectomy.	0	97	136			37.6341	25.4808	46.4922
han	male	168	85	30.1162	clear cell renal cell carcinoma	4x3x1.5cm	Laparoscopic partial right nephrectomy.	1	90	100			41.1939	36.4778	46.966
han	female	160	51	19.9219	clear cell renal cell carcinoma	4x3x1.8cm	Laparoscopic partial right nephrectomy.	0	57	57			56.9173	56.9173	64.0262
han	female	157	59	23.9361	clear cell renal cell carcinoma	4x3x2.5cm	Laparoscopic partial right nephrectomy.	0	68	63			41.4449	45.2635	47.9692
han	female	151	47	20.6131	clear cell renal cell carcinoma	4x3x2.5cm	Robot-asisted partial left nephrectomy.	1	62	61			44.5945	45.4392	45.4264
zhuang	female	155	51.5	21.436	clear cell renal cell carcinoma	4x3x2.5cm	Laparoscopic partial right nephrectomy.	0	78	174			34.3218	13.5973	41.0892
han	female	153	50	21.3593	clear cell renal cell carcinoma	4x3x2cm	Laparoscopic partial left nephrectomy.	0	59	62	39.47	29.43	53.1081	50.1538	60.3003
han	male	155	62	25.8065	papillary renal cell carcinoma	4x3x2cm	Laparoscopic partial left nephrectomy.	0	95	147			38.4011	23.2035	46.7407
han	female	161	49.5	19.0965	clear cell renal cell carcinoma	4x3x3cm	Laparoscopic partial right nephrectomy.	0	66	97			51.3907	32.9537	62.684
han	male	169	76.5	26.7848	clear cell renal cell carcinoma	4x3x3cm	Laparoscopic partial right nephrectomy.	0	86	101	21.99	31.37	43.4127	36.0613	50.4983
zhuang	male	170	60	20.7612	clear cell renal cell carcinoma	4x3x3cm	Laparoscopic partial right nephrectomy.	0	93	92.5			47.4925	47.7889	60.6501
zhuang	male	166	63	22.8625	clear cell renal cell carcinoma	4x4x2.5cm	Robot-assisted laparoscopic partial right nephrectomy.	0	98	92			36.9075	39.6989	45.5199
buyi	female	152	57.5	24.8875	chromophobe renal cell carcinoma	4x4x3cm	laparoscopic partial left nephrectomy.	0	63	82			46.7023	34.4537	53.3865
zhuang	female	155	52	21.6441	clear cell renal cell carcinoma	4x4x3cm	Laparoscopic partial right nephrectomy.	0	52	94			60.7876	30.6968	64.7919
han	female	159	48	18.9866	clear cell renal cell carcinoma	4x4x4cm	Robot-assistedLaparoscopic partial left nephrectomy.	0	62	86			45.9416	31.4931	50.6421
han	male	170	65	22.4913	clear cell renal cell carcinoma	4x4x4cm	Laparoscopic partial left nephrectomy.	0	111	81			31.5055	45.3208	41.0086
zhuang	female	163	53	19.9481	chromophobe renal cell carcinoma	5.5x2.5x1cm	Robot-assistedLaparoscopic partial left nephrectomy.	0	54	63			61.3806	51.3777	67.4274
han	male	175	73	23.8367	clear cell renal cell carcinoma	5.5x4.5x2cm	Laparoscopic partial left nephrectomy.	0	98	98			40.0738	40.0738	52.078
han	female	151	64	28.0689	clear cell renal cell carcinoma	5.5x4.5x3.5cm	partial left nephrectomy.	1	75	92			35.5835	28.1099	39.0693
han	female	160	67	26.1719	clear cell renal cell carcinoma	5.7x3.5x2.8cm	partial right nephrectomy.	0	52	67	33.28	33.03	58.2786	43.4997	60.9111
zhuang	female	150	52	23.1111	chromophobe renal cell carcinoma	5cmx4cmx3.4cm	Laparoscopic partial right nephrectomy.	0	62	68			46.8059	42.0732	52.4538
han	male	161	74	28.5483	clear cell renal cell carcinoma	5cmx4cmx4cm	Laparoscopic partial right nephrectomy.	0	71	96	35.20000000	30.64	55.0652	38.8766	59.0724
han	male	175	59	19.2653	clear cell renal cell carcinoma	5x3.6x3.3cm	Laparoscopic partial left nephrectomy.	0	93	117.25	26.8	35.44	37.9988	29.0832	43.9792
han	male	160	67	26.1719	clear cell renal cell carcinoma	5x3.8x3cm	Laparoscopic partial left nephrectomy.	0	187	218	11.17	13.95	16.8631	14.1275	29.741
yao	female	160	57	22.2656	clear cell renal cell carcinoma	5x4.5x3cm	Robot-assisted laparoscopic partial right nephrectomy.	0	68	81			43.728	35.7341	52.7032
zhuang	female	155	52	21.6441	chromophobe renal cell carcinoma	5x4x2.5cm	Laparoscopic partial left nephrectomy.	0	46	40.6	41.27	43.47	71.5815	82.6769	72.808
han	male	150	64	28.4444	chromophobe renal cell carcinoma	5x4x2cm	Laparoscopic partial right nephrectomy.	0	86	81			39.8253	42.6755	41.4164
han	female	147	47	21.7502	clear cell renal cell carcinoma	5x4x3.3cm	partial right nephrectomy.	0	54	68			52.4645	40.2098	52.8819
zhuang	female	165	70	25.7117	chromophobe renal cell carcinoma	5x4x4cm	Laparoscopic partial left nephrectomy.	0	65	103			44.8598	26.3721	51.9389
zhuang	male	162	58	22.1003	papillary renal cell carcinoma	5x4x4cm	Laparoscopic partial left nephrectomy.	0	78	95			47.5057	37.8381	51.6587
zhuang	male	160	75	29.2969	clear cell renal cell carcinoma	5x5x3cm	Robot-assisted laparoscopic partial right nephrectomy.	0	109	86			31.7409	41.7252	40.1616
zhuang	female	150	50	22.2222	chromophobe renal cell carcinoma	5x5x4cm	partial right nephrectomy.	0	54	84			56.0339	33.6523	59.702
han	female	156	52	21.3675	clear cell renal cell carcinoma	5x5x4cm	Laparoscopic partial left nephrectomy.	0	61	56			44.8997	49.557	46.7148
zhuang	male	165	56	20.5693	clear cell renal cell carcinoma	6.5x3.5x3.5cm	Robot-assisted laparoscopic partial right nephrectomy.	0	83	87			42.2906	40.0548	44.7689
zhuang	male	163	68	25.5937	clear cell renal cell carcinoma	6.5x4.x3.5cm	Laparoscopic partial right nephrectomy.	0	77	88			49.9301	42.7996	55.4846
han	male	168	50	17.7154	clear cell renal cell carcinoma	6.5x4x3.5cm	Robot-assistedLaparoscopic partial left nephrectomy.	0	128	116			25.8023	28.9064	34.5515
melao	male	168	66	23.3844	papillary renal cell carcinoma	6.5x5.5x4cm	Laparoscopic partial right nephrectomy.	0	220	123			13.6162	26.6355	25.3805
han	male	171	78.5	26.8459	clear cell renal cell carcinoma	6.5x5x5cm	partial left nephrectomy.	0	122	112			28.7725	31.757	40.4821
han	male	168	60	21.2585	papillary renal cell carcinoma	6x3.5x2.4cm	Laparoscopic partial right nephrectomy.	0	98	117			36.376	29.6485	44.1744
han	male	167	69	24.7409	clear cell renal cell carcinoma	6x4.3x2.8cm	Laparoscopic partial left nephrectomy.	1	70	84			56.9938	46.1799	59.236
han	female	153	39	16.6603	clear cell renal cell carcinoma	6x4.5x4cm	partial left nephrectomy.	0	72.5	72.5			38.2176	38.2176	45.3714
han	female	160	50	19.5312	squamous cell carcinoma	6x5.5x4.5cm	Robot-assistedLaparoscopic partial left nephrectomy.	1	33	50			102.735	63.6021	89.9677
han	male	173	67	22.3863	papillary renal cell carcinoma	6x5.5x4cm	Laparoscopic partial right nephrectomy.	0	84	92			46.1799	41.5776	54.2969
han	female	152	50	21.6413	chromophobe renal cell carcinoma	6x5x2cm	Laparoscopic partial right nephrectomy.	0	50	46			60.2311	66.3147	61.4302
han	male	163	62	23.3355	papillary renal cell carcinoma	6x6x3cm	Robot-assisted laparoscopic partial right nephrectomy.	0	127	131			26.4375	25.5082	36.2144
han	male	162	56	21.3382	clear cell renal cell carcinoma	6x6x6cm	Robot-assisted laparoscopic partial right nephrectomy.	0	92	77			45.0388	55.308	57.0552
han	male	168	68	24.093	clear cell renal cell carcinoma	7x4.7x1.2cm	Laparoscopic partial right nephrectomy.	0	74	84			51.4308	44.4322	55.46
han	male	170	74	25.6055	clear cell renal cell carcinoma	7x4x3cm	Laparoscopic partial left nephrectomy.	0	74	81			53.4537	48.1592	59.0249
han	female	165	56	20.5693	clear cell renal cell carcinoma	7x5.5x5.5cm	partial left nephrectomy.	0	62	65			47.9854	45.4388	54.7205
han	male	166	74	26.8544	clear cell renal cell carcinoma	7x6x5cm	partial left nephrectomy.	0	68	76	8.949999999	25.79	54.8944	48.2819	55.4613
han	female	160	66	25.7812	clear cell renal cell carcinoma	12x8x8cm	Laparoscopic partial left nephrectomy.	0	85	79			31.5904	34.375	43.3937
zhuang	male	165	70	25.7117	clear cell renal cell carcinoma	17.5x14x4.5cm	partial left nephrectomy.	0	74	117			54.2442	31.9713	63.1187
han	male	168	74	26.2188	chromophobe renal cell carcinoma	8.5x5x1.7cm	Laparoscopic partial left nephrectomy.	0	94	93	30.93	29.6	38.0358	38.5082	47.8333
han	male	167	60	21.5139	clear cell renal cell carcinoma	8x6.5x4.7cm	Laparoscopic partial left nephrectomy.	1	90	54	30.04	27.28	38.8571	70.0621	44.0271
zhuang	female	157	60	24.3418	chromophobe renal cell carcinoma	9.8x4.5x4cm	Laparoscopic partial left nephrectomy.	0	57	79	32.08	38.5200000000	51.3761	35.2516	58.0045
han	male	170	61	21.1073	clear cell renal cell carcinoma	0.6x0.6x0.6cm	Laparoscopic radical right nephrectomy for renal cancer	0	145	257			22.344	11.5429	14.1136
han	male	168	82	29.0533	squamous cell carcinoma	1.5x1.5x1.5cm	Laparoscopic radical left nephrectomy for renal cancer	1	61	91			67.7917	42.7281	48.8146
han	female	160	57	22.2656	clear cell renal cell carcinoma	1.5x1.5x1.5cm	Robot-assistedLaparoscopic radical right nephrectomy for renal cancer	0	61	71			46.8118	39.2893	33.0177
han	male	162	59	22.4813	clear cell renal cell carcinoma	1.5x1.5x1.5cm	Robot-assistedLaparoscopic radical left nephrectomy for renal cancer	1	75	61			47.9562	60.8689	28.9216
zhuang	female	145	56	26.635	squamous cell carcinoma	1.5x1.5x1cm	partial left nephrectomy.	0	65	111			42.4925	22.9146	28.4601
han	female	165	72	26.4463	clear cell renal cell carcinoma	1.7x1.6x1.6cm	Laparoscopic radical right nephrectomy for renal cancer	0	63	90			45.5989	30.2132	32.9793
han	male	162	62	23.6244	squamous cell carcinoma	1x1x1cm	Laparoscopic radical left nephrectomy for renal cancer	0	155	156			20.3971	20.2463	11.5981
zhuang	male	158	55	22.0317	clear cell renal cell carcinoma	2.3x2.2x2cm	Laparoscopic radical right nephrectomy for renal cancer	0	100	174			34.9461	18.4419	23.805
zhuang	male	157	55	22.3133	clear cell renal cell carcinoma	2.4x2.2x1.6cm	Laparoscopic radical right nephrectomy for renal cancer	0	71	80	40.03	23.7	53.3359	46.4735	37.7583
zhuang	male	163	73	27.4756	papillary renal cell carcinoma	2.5x2.3x1.5cm	Laparoscopic radical left nephrectomy for renal cancer	0	81	101			44.8592	34.7741	30.7485
han	male	168	62.5	22.1443	clear cell renal cell carcinoma	2.5x2.5x2.3cm	Laparoscopic radical right nephrectomy for renal cancer	0	37	101			125.517	39.3931	90.1759
zhuang	male	171	70	23.939	clear cell renal cell carcinoma	2.5x2.5x2.5cm	Laparoscopic radical left nephrectomy for renal cancer	0	445	747			6.46293	3.55488	7.79091
han	female	151	61	26.7532	clear cell renal cell carcinoma	2.5x2.5x2.5cm	Laparoscopic radical right nephrectomy for renal cancer	0	55	90			49.8945	28.2641	30.5215
zhuang	female	156	50	20.5457	clear cell renal cell carcinoma	2.5x2.5x2.5cm	Radical right nephrectomy for renal cancer	0	60	96			49.8359	28.9726	37.7334
han	male	173	85	28.4005	clear cell renal cell carcinoma	2.5x2.5x2.5cm	Laparoscopic radical left nephrectomy for renal cancer	0	67	92			62.1506	43.1047	48.2379
han	male	168	75	26.5731	chromophobe renal cell carcinoma	2.5x2.5x2cm	Laparoscopic radical right nephrectomy for renal cancer	0	79	99	37.92	32.93	49.1135	37.853	37.5138
zhuang	male	170	67	23.1834	clear cell renal cell carcinoma	2.5x2x1.5cm	Laparoscopic radical right nephrectomy for renal cancer	0	84	122	38.21	35.11	47.3534	30.7829	38.1197
han	female	160	74	28.9062	clear cell renal cell carcinoma	2.5x2x1.5cm	Laparoscopic radical left nephrectomy for renal cancer	0	48	72	37.92	40.62	63.3907	39.7024	45.544
han	female	148	53	24.1965	chromophobe renal cell carcinoma	2.5x2x1.8cm	Laparoscopic radical right nephrectomy for renal cancer	0	49	62			61.4093	46.8059	43.756
han	male	172	75	25.3515	clear cell renal cell carcinoma	2.5x2x1cm	Laparoscopic radical right nephrectomy for renal cancer	0	105	136			36.603	27.156	31.1319
han	male	172	76	25.6896	chromophobe renal cell carcinoma	2.5x2x2cm	Laparoscopic radical right nephrectomy for renal cancer	0	66	112	36.72999999	35.06	58.2419	31.6367	41.1972
han	male	170	69	23.8754	papillary renal cell carcinoma	2.5x2x2cm	Laparoscopic radical left nephrectomy for renal cancer	0	228	117			13.6346	29.4452	10.7025
han	male	175	76	24.8163	clear cell renal cell carcinoma	2.5x2x2cm	Radical right nephrectomy for renal cancer	0	92	128			40.1622	27.4352	30.1954
han	male	160	70	27.3438	clear cell renal cell carcinoma	2.5x2x2cm	Laparoscopic radical right nephrectomy for renal cancer	0	95	147	36.29	35.9500000000	38.8581	23.4796	29.5977
han	male	168	53	18.7783	chromophobe renal cell carcinoma	2.5x2x2cm	Laparoscopic radical left nephrectomy for renal cancer	0	142	214			23.0267	14.3441	15.0573
han	female	158	55	22.0317	clear cell renal cell carcinoma	2.5x2x2cm	Laparoscopic radical left nephrectomy for renal cancer	0	53	67			57.2557	43.6861	42.3062
han	female	155	59	24.5578	clear cell renal cell carcinoma	2.7x2.5x2cm	Laparoscopic radical left nephrectomy for renal cancer	0	77	89	19.59	36.83	33.659	28.4784	19.4683
han	male	160	60	23.4375	papillary renal cell carcinoma	2.8x2.6x2.5cm	Laparoscopic radical right nephrectomy for renal cancer	0	69	72			53.7994	51.221	36.3096
han	female	150	50	22.2222	clear cell renal cell carcinoma	2.8x2x0.6cm	Laparoscopic radical right nephrectomy for renal cancer	0	42	58	36.46	33.4500000000	72.0107	49.617	49.3969
zhuang	male	160	72.5	28.3203	clear cell renal cell carcinoma	2x1.2x1.5cm	Laparoscopic radical right nephrectomy for renal cancer	0	99	134			36.2093	25.5331	26.376
zhuang	female	156	53	21.7784	chromophobe renal cell carcinoma	2x1.5x1.5cm	Laparoscopic radical right nephrectomy for renal cancer	0	59	99			48.8229	26.8673	34.5749
zhuang	male	160	65	25.3906	clear cell renal cell carcinoma	2x2x2cm	Radical right nephrectomy for renal cancer	0	100	85	36.65	0.94	35.1757	42.432	24.4542
han	male	180	90	27.7778	clear cell renal cell carcinoma	2x2x2cm	Laparoscopic radical left nephrectomy for renal cancer	0	85	127			46.2272	29.0842	36.8877
zhuang	female	145	44	20.9275	chromophobe renal cell carcinoma	2x2x2cm	Laparoscopic radical left nephrectomy for renal cancer	0	48	65			60.2923	42.4925	40.03
han	male	175	71	23.1837	clear cell renal cell carcinoma	2x2x2cm	经Laparoscopic radical left nephrectomy for renal cancer	0	102	175			34.8576	18.6963	25.2475
han	male	180	90	27.7778	clear cell renal cell carcinoma	2x2x2cm	Laparoscopic radical left nephrectomy for renal cancer	0	85	127			46.4654	29.2341	37.2925
han	male	160	57	22.2656	chromophobe renal cell carcinoma	3.1x2.2x2cm	Laparoscopic radical left nephrectomy for renal cancer	0	95	121			35.8854	27.1442	21.6655
han	male	163	65	24.4646	clear cell renal cell carcinoma	3.1x3.1x3.1cm	Radical right nephrectomy for renal cancer	0	99	66			37.3603	59.6512	29.1242
zhuang	male	162	55	20.9572	papillary renal cell carcinoma	3.1x3x3cm	Laparoscopic radical right nephrectomy for renal cancer	0	84	127			42.4644	26.3545	28.1919
han	male	173	60	20.0474	clear cell renal cell carcinoma	3.2x2.2x2cm	Laparoscopic radical right nephrectomy for renal cancer	0	62	107			64.9595	34.6062	47.8137
han	male	160	72.5	28.3203	clear cell renal cell carcinoma	3.2x2.5x2cm	Laparoscopic radical left nephrectomy for renal cancer	0	94	133			37.1799	24.91	24.5069
han	male	168	72	25.5102	clear cell renal cell carcinoma	3.2x2x2cm	Laparoscopic radical right nephrectomy for renal cancer	0	96	138	38.42	20.27	35.9615	23.6569	22.965
zhuang	male	170	75	25.9516	clear cell renal cell carcinoma	3.2x3x2cm	Laparoscopic radical left nephrectomy for renal cancer	0	77	108	37.36	35.1199999999	49.1254	33.2465	35.7715
han	male	169	70	24.5089	clear cell renal cell carcinoma	3.3x2x1.5cm	Laparoscopic radical right nephrectomy for renal cancer	1	78	146			46.4016	22.5085	28.9111
zhuang	male	165	63	23.1405	clear cell renal cell carcinoma	3.4x2.8x2.6cm	Laparoscopic radical right nephrectomy for renal cancer	0	103	107	35.08	28.73	34.4674	32.9848	24.9938
zhuang	female	165	68	24.977	clear cell renal cell carcinoma	3.5x2.5x2cm	Robot-assistedLaparoscopic radical right nephrectomy for renal cancer	0	65	101			41.9728	25.2396	27.1223
han	female	167	53	19.0039	clear cell renal cell carcinoma	3.5x2.5x2cm	Laparoscopic radical right nephrectomy for renal cancer	0	82	83			34.0323	33.5596	26.211
han	female	150	62	27.5556	chromophobe renal cell carcinoma	3.5x2.8x1.0cm	Laparoscopic radical left nephrectomy for renal cancer	0	64	94	32.13	35.41	44.9479	28.8437	32.8061
buyi	female	158	58	23.2335	clear cell renal cell carcinoma	3.5x3.2x2.8cm	Laparoscopic radical left nephrectomy for renal cancer	0	56	81			53.5018	34.945	39.6161
zhuang	male	169	52	18.2066	clear cell renal cell carcinoma	3.5x3.3x3cm	Laparoscopic radical right nephrectomy for renal cancer	0	89	134			41.5643	25.9201	30.8568
zhuang	female	150	64	28.4444	clear cell renal cell carcinoma	3.5x3.5x3.5cm	Laparoscopic radical left nephrectomy for renal cancer	0	46	89			67.1359	31.3459	48.4783
han	male	165	65	23.8751	clear cell renal cell carcinoma	3.5x3.5x3.5cm	Laparoscopic radical left nephrectomy for renal cancer	0	93	150			37.4142	21.5505	24.1592
han	male	178	82	25.8806	clear cell renal cell carcinoma	3.5x3.5x3cm	Laparoscopic radical left nephrectomy for renal cancer	0	93	152			42.1056	23.8848	34.7086
zhuang	male	148	48	21.9138	clear cell renal cell carcinoma	3.5x3.5x3cm	Radical right nephrectomy for renal cancer	0	57	92			64.3547	37.0381	39.6706
han	male	170	75	25.9516	clear cell renal cell carcinoma	3.5x3x1cm	Laparoscopic radical left nephrectomy for renal cancer	1	88	127	37.94	41.12	41.6331	27.2635	28.0615
han	male	162	80	30.4832	clear cell renal cell carcinoma	3.5x3x2.3cm	Radical left nephrectomy for renal cancer	0	63	64			61.454	60.3473	43.2851
han	female	157	57	23.1247	clear cell renal cell carcinoma	3.5x3x2.5cm	Laparoscopic radical left nephrectomy for renal cancer	0	61.5	76.5	33.98	32.59	47.4319	36.8712	34.9207
han	male	170	70	24.2215	clear cell renal cell carcinoma	3.5x3x2.5cm	Laparoscopic radical left nephrectomy for renal cancer	1	72	106			52.1028	33.3441	34.3668
han	female	145	49	23.3056	clear cell renal cell carcinoma	3.5x3x2.5cm	Laparoscopic radical right nephrectomy for renal cancer	0	79	106			33.6135	23.9427	21.9388
zhuang	male	170	71	24.5675	clear cell renal cell carcinoma	3.5x3x2.8cm	Laparoscopic radical left nephrectomy for renal cancer	0	82	127			44.2285	26.6965	30.3385
han	female	160	64	25	clear cell renal cell carcinoma	3.5x3x2cm	Laparoscopic radical right nephrectomy for renal cancer	1	65	83	13.43	12.86	42.7673	32.255	27.0487
han	male	160	65	25.3906	clear cell renal cell carcinoma	3.5x3x2cm	Laparoscopic radical left nephrectomy for renal cancer	0	103	101			33.3548	34.1181	21.7706
han	male	162	64	24.3865	clear cell renal cell carcinoma	3.5x3x2cm	Radical right nephrectomy for renal cancer	0	70	97			56.2189	38.5825	41.8823
han	male	170	67	23.1834	clear cell renal cell carcinoma	3.5x3x2cm	Radical right nephrectomy for renal cancer	0	60	113			63.0104	30.3491	42.0468
zhuang	male	161	67	25.8478	clear cell renal cell carcinoma	3.5x3x2cm	Laparoscopic radical left nephrectomy for renal cancer	0	72	113			49.6895	29.5375	31.1382
han	male	186	78	22.546	clear cell renal cell carcinoma	3.5x3x3cm	Radical left nephrectomy for renal cancer	0	60	125			69.8204	29.9319	52.7233
han	male	163	62	23.3355	clear cell renal cell carcinoma	3.5x3x3cm	Laparoscopic radical left nephrectomy for renal cancer	0	131	152	8.050000000	25.07	25.8446	21.7697	18.639
han	female	160	56	21.875	clear cell renal cell carcinoma	3.6x3.5x3.4cm	Laparoscopic radical right nephrectomy for renal cancer	0	70	89			39.1345	29.6624	26.5274
han	female	156	33	13.5602	clear cell renal cell carcinoma	3.6x3.6x3.5cm	Laparoscopic radical left nephrectomy for renal cancer	0	58	75			49.2709	36.624	34.1161
han	male	175	65	21.2245	clear cell renal cell carcinoma	3.7x3.2x3.2cm	Laparoscopic radical right nephrectomy for renal cancer	1	97	147			34.8438	21.5663	18.3985
han	female	160	65	25.3906	clear cell renal cell carcinoma	3.8x3.5x2.2cm	Laparoscopic radical right nephrectomy for renal cancer	0	58	83	29.13	35.4099999999	48.3116	31.9471	31.9926
zhuang	female	150	53	23.5556	clear cell renal cell carcinoma	35x15x12cm	Laparoscopic radical left nephrectomy for renal cancer	0	192	109			12.4212	23.8728	10.4138
han	male	168	67	23.7387	clear cell renal cell carcinoma	3x2.3x2.3cm	Radical left nephrectomy for renal cancer	0	219	202			13.688	15.0257	7.23717
han	male	166	64	23.2254	clear cell renal cell carcinoma	3x2.4x2.2cm	Laparoscopic radical left nephrectomy for renal cancer	0	87	105	30.48	39.21	40.5291	32.6227	26.4339
zhuang	male	170	74	25.6055	papillary renal cell carcinoma	3x2.5x2.5cm	Laparoscopic radical left nephrectomy for renal cancer	0	78	105			48.5905	34.4807	35.6738
han	male	167	68	24.3824	clear cell renal cell carcinoma	3x2.5x2.5cm	Laparoscopic radical right nephrectomy for renal cancer	0	91	130	20.76	22.9	38.7177	25.6539	25.7565
han	male	185	70	20.4529	clear cell renal cell carcinoma	3x2.5x2cm	Radical right nephrectomy for renal cancer	0	92	108.2	37.02000000	38.3800000000	44.7299	37.0946	38.4145
han	male	175	94	30.6939	clear cell renal cell carcinoma	3x2.5x2cm	Laparoscopic radical right nephrectomy for renal cancer	0	107	165.5			33.8739	20.4777	26.358
han	male	170	73	25.2595	clear cell renal cell carcinoma	3x2.5x2cm	Laparoscopic radical right nephrectomy for renal cancer	0	85	84	42.1	12.65	41.7588	42.333	27.4832
han	male	169	67	23.4586	clear cell renal cell carcinoma	3x2.5x2cm	Radical right nephrectomy for renal cancer	0	96	140	27.3	22.15	38.8766	25.1534	30.3598
zhuang	male	165	74	27.1809	clear cell renal cell carcinoma	3x2.8x2.5cm	Radical left nephrectomy for renal cancer	0	162	117			20.6637	30.0817	16.7714
zhuang	male	168	78	27.6361	clear cell renal cell carcinoma	3x2.8x2.8cm	Laparoscopic radical right nephrectomy for renal cancer	0	95	146			38.8581	23.6652	29.5977
han	male	174	73	24.1115	clear cell renal cell carcinoma	3x2x1cm	Laparoscopic radical right nephrectomy for renal cancer	0	220	137			13.9361	24.0726	9.39848
zhuang	male	163	67	25.2174	clear cell renal cell carcinoma	3x2x1cm	Laparoscopic radical left nephrectomy for renal cancer	0	80	126			47.3815	28.0509	35.1379
han	female	152	62	26.8352	clear cell renal cell carcinoma	3x3x2.5cm	Radical left nephrectomy for renal cancer	1	64	75			44.9479	37.43	30.7161
han	male	168	79	27.9904	clear cell renal cell carcinoma	3x3x2.5cm	Laparoscopic radical left nephrectomy for renal cancer	0	78	111			51.31	34.1489	40.4415
zhuang	male	166	54	19.5965	clear cell renal cell carcinoma	3x3x2cm	Laparoscopic radical left nephrectomy for renal cancer	0	82	117	21.32	25.31	42.6451	28.2959	26.3093
zhuang	male	167	70	25.0995	clear cell renal cell carcinoma	3x3x2cm	Laparoscopic radical left nephrectomy for renal cancer	0	73	88			51.6532	41.6331	36.6646
zhuang	male	166	59	21.4109	chromophobe renal cell carcinoma	3x3x3cm	Laparoscopic radical right nephrectomy for renal cancer	0	74	113			49.153	30.1572	32.5395
zhuang	female	150	57	25.3333	clear cell renal cell carcinoma	3x3x3cm	Laparoscopic radical right nephrectomy for renal cancer	0	69	98	35.89	16.73	39.9192	26.628	27.2875
han	female	155	46.5	19.3548	chromophobe renal cell carcinoma	3x3x3cm	Radical right nephrectomy for renal cancer	0	58	110			50.5504	24.152	36.6977
han	male	161	72	27.7767	clear cell renal cell carcinoma	3x3x3cm	Robot-assistedLaparoscopic radical right nephrectomy for renal cancer	0	183	265			16.7491	10.9253	8.72691
han	female	163	63	23.7118	clear cell renal cell carcinoma	3x3x3cm	Laparoscopic radical left nephrectomy for renal cancer	0	41	66			72.5522	41.8841	48.2489
han	male	168	64	22.6757	papillary renal cell carcinoma	3x3x3cm	Radical right nephrectomy for renal cancer	0	80	112			47.1914	32.006	34.7644
han	male	168	58	20.5499	clear cell renal cell carcinoma	3x3x3cm	Laparoscopic radical right nephrectomy for renal cancer	0	89	120			41.7285	29.5565	31.2135
han	male	165	77	28.2828	clear cell renal cell carcinoma	4.2x3x2.8cm	Laparoscopic radical right nephrectomy for renal cancer	0	58	76	41.3	36.1	67.11	49.1274	46.4615
han	female	160	63	24.6094	chromophobe renal cell carcinoma	4.2x3x2cm	Laparoscopic radical left nephrectomy for renal cancer	0	51	62			59.1074	47.18	42.7598
han	female	160	57	22.2656	clear cell renal cell carcinoma	4.2x3x3cm	Laparoscopic radical left nephrectomy for renal cancer	0	63	89			52.8921	35.5004	44.7198
yao	male	168	85	30.1162	clear cell renal cell carcinoma	4.2x4.2x3.8cm	Laparoscopic radical left nephrectomy for renal cancer	0	95	155			39.8796	22.6674	31.7618
han	male	168	72	25.5102	clear cell renal cell carcinoma	4.5×4.5×4.5cm	Laparoscopic radical right nephrectomy for renal cancer	1	80	97	45.47	33.4799999999	47.5762	38.0909	33.4245
han	female	15	47	2088.89	clear cell renal cell carcinoma	4.5x3.2x1.6cm	Radical left nephrectomy for renal cancer	0	102	112	2.6	38.14	25.6839	23.0562	18.7846
zhuang	male	167	59	21.1553	chromophobe renal cell carcinoma	4.5x3.5x3cm	Laparoscopic radical left nephrectomy for renal cancer	0	66	110	38.17	25.02	58.6898	32.5499	41.9884
han	female	172	88	29.7458	chromophobe renal cell carcinoma	4.5x3.5x3cm	Laparoscopic radical right nephrectomy for renal cancer	0	75	94			41.2088	31.7557	35.3757
han	male	160	58	22.6562	chromophobe renal cell carcinoma	4.5x3x2.5cm	Laparoscopic radical left nephrectomy for renal cancer	1	15	293			315.131	10.2079	204.585
han	male	172	68	22.9854	papillary renal cell carcinoma	4.5x4.5x3.3cm	Laparoscopic radical left nephrectomy for renal cancer	0	79	117	20.57	35.1300000000	52.633	33.4529	43.0514
han	male	170	49	16.955	clear cell renal cell carcinoma	4.5x4x2.5cm	Laparoscopic radical right nephrectomy for renal cancer	0	103	120			33.9961	28.5015	23.6875
zhuang	male	170	70	24.2215	clear cell renal cell carcinoma	4.5x4x3.5cm	Laparoscopic radical right nephrectomy for renal cancer	0	87	103			45.003	37.0367	36.092
han	male	165	82	30.1194	clear cell renal cell carcinoma	4.5x4x3.5cm	Robot-assistedLaparoscopic radical left nephrectomy for renal cancer	0	83	131			44.7067	26.4033	32.3994
han	male	162	53	20.1951	papillary renal cell carcinoma	4.5x4x3.5cm	右肾癌根治性术	0	130	235			25.9011	13.0797	18.1757
yao	female	150	64	28.4444	chromophobe renal cell carcinoma	4.5x4x3.7cm	Laparoscopic radical right nephrectomy for renal cancer	0	57	92	36.07	33.5200000000	56.9173	32.7576	45.8362
han	male	170	58	20.0692	papillary renal cell carcinoma	4.5x4x3cm	Laparoscopic radical right nephrectomy for renal cancer	0	63	81			63.2107	47.2974	46.1769
han	female	145	64	30.44	clear cell renal cell carcinoma	4.5x4x3cm	Laparoscopic radical left nephrectomy for renal cancer	0	69	92			40.7526	29.2399	29.3292
han	male	171	68	23.255	clear cell renal cell carcinoma	4.5x4x3cm	Radical right nephrectomy for renal cancer	1	77	100			47.882	35.4146	31.1233
zhuang	male	160	52	20.3125	clear cell renal cell carcinoma	4.5x4x4cm	Laparoscopic radical right nephrectomy for renal cancer	0	63	76	36.11	35.31	60.569	48.7787	41.7098
han	male	168	70	24.8016	clear cell renal cell carcinoma	4.5x4x4cm	Laparoscopic radical left nephrectomy for renal cancer	0	82	94			47.0459	40.1859	36.1698
han	male	160	60	23.4375	clear cell renal cell carcinoma	4.5x5x4.5cm	Laparoscopic radical right nephrectomy for renal cancer	0	88	121			45.6338	31.5998	37.7519
yao	female	160	65	25.3906	clear cell renal cell carcinoma	4.6x3.3x3cm	Laparoscopic radical right nephrectomy for renal cancer	1	65	104			40.7145	23.6698	21.4644
han	male	170	71	24.5675	clear cell renal cell carcinoma	4.6x4.1x3.5cm	Laparoscopic radical left nephrectomy for renal cancer	0	103	136			34.8478	25.2863	25.9911
han	female	160	60	23.4375	chromophobe renal cell carcinoma	4.7x4.5x3.8cm	Laparoscopic radical right nephrectomy for renal cancer	0	98	85			27.0864	31.921	20.1962
han	female	155	60	24.974	clear cell renal cell carcinoma	4.7x4.5x4cm	Laparoscopic radical right nephrectomy for renal cancer	0	74	82	28.51	20.75	39.478	35.0677	31.5007
zhuang	female	170	65	22.4913	clear cell renal cell carcinoma	4.8×4×3.5cm	Laparoscopic radical left nephrectomy for renal cancer	0	96	127	20.09	38.58	26.6834	19.3194	16.9342
han	female	170	53	18.3391	clear cell renal cell carcinoma	4.8x3.8x3.5cm	Laparoscopic radical right nephrectomy for renal cancer	0	52	44	38.33	38.26	66.0027	80.0359	53.2417
han	male	180	75	23.1481	clear cell renal cell carcinoma	4.8x4.5x4.2cm	Laparoscopic radical left nephrectomy for renal cancer	0	76	116			53.4394	32.8047	42.3256
han	male	167	65	23.3067	clear cell renal cell carcinoma	4.8x4x3.5cm	Laparoscopic radical right nephrectomy for renal cancer	0	75	107			53.4105	35.4436	41.5568
han	male	173	77	25.7276	clear cell renal cell carcinoma	4.8x4x3.8cm	Laparoscopic radical right nephrectomy for renal cancer	0	115	111	38.42	3.47	30.3513	31.6169	22.3183
han	male	170	48	16.609	clear cell renal cell carcinoma	4x.5x3cm	Laparoscopic radical right nephrectomy for renal cancer	0	91	98	18.45	25.26	36.8433	33.8234	20.0381
han	male	172	67	22.6474	clear cell renal cell carcinoma	4x2x1cm	Laparoscopic radical left nephrectomy for renal cancer	0	302	113			9.61032	29.8822	6.08671
han	male	163	74	27.852	clear cell renal cell carcinoma	4x3.2x3cm	Laparoscopic radical left nephrectomy for renal cancer	1	101	160			35.7808	21.0418	24.7575
han	female	155	45	18.7305	clear cell renal cell carcinoma	4x3.5x2.3cm	Laparoscopic radical left nephrectomy for renal cancer	0	59	68			53.1081	45.0826	42.1103
zhuang	male	168	75	26.5731	clear cell renal cell carcinoma	4x3.5x2.5cm	Radical right nephrectomy for renal cancer	0	119	139			28.5902	23.8979	19.6737
han	female	157	51.5	20.8933	clear cell renal cell carcinoma	4x3.5x2.8cm	Laparoscopic radical left nephrectomy for renal cancer	0	69	94.4			39.2956	27.369	25.6321
han	male	173	76	25.3934	chromophobe renal cell carcinoma	4x3.5x2cm	Laparoscopic radical left nephrectomy for renal cancer	0	76	75			50.0691	50.8402	36.6349
han	male	178	70	22.0932	chromophobe renal cell carcinoma	4x3.5x3.2cm	Laparoscopic radical left nephrectomy for renal cancer	0	85	118			42.432	29.0597	29.1708
man	male	178	125	39.4521	clear cell renal cell carcinoma	4x3.5x3.5cm	Laparoscopic radical right nephrectomy for renal cancer	0	71	97			58.1278	40.551	45.623
zhuang	female	163	59	22.2063	clear cell renal cell carcinoma	4x3.5x3.5cm	Laparoscopic radical left nephrectomy for renal cancer	0	65	82			44.497	34.0323	33.013
han	male	163	60	22.5827	chromophobe renal cell carcinoma	4x3x2.5cm	Radical left nephrectomy for renal cancer	0	81	106			44.8592	32.8882	30.7485
han	male	162	45	17.1468	clear cell renal cell carcinoma	4x3x3cm	Laparoscopic radical right nephrectomy for renal cancer	0	68	83	37.08	38.4500000000	51.6947	41.0719	29.9415
han	male	170	67	23.1834	clear cell renal cell carcinoma	4x3x3cm	Radical left nephrectomy for renal cancer	0	143	116			22.5097	28.6578	13.4713
han	female	153	58	24.7768	clear cell renal cell carcinoma	4x3x3cm	Laparoscopic radical right nephrectomy for renal cancer	0	58	80	34.22	19.09	51.3785	35.4496	38.236
han	male	161	72	27.7767	clear cell renal cell carcinoma	4x3x3cm	Laparoscopic radical left nephrectomy for renal cancer	0	72	128			50.732	26.117	33.5658
瑶族	male	165	63	23.1405	clear cell renal cell carcinoma	4x3x3cm	Robot-assistedLaparoscopic radical left nephrectomy for renal cancer	0	83	120			43.6141	28.5015	29.9392
han	male	168	66	23.3844	clear cell renal cell carcinoma	4x3x3cm	Laparoscopic radical left nephrectomy for renal cancer	0	85	98			42.2922	35.8868	28.8299
han	male	177	63	20.1092	clear cell renal cell carcinoma	4x4x3.3cm	Laparoscopic radical left nephrectomy for renal cancer	0	131	138			25.5899	24.0979	17.7234
zhuang	female	156	45	18.4911	clear cell renal cell carcinoma	4x4x3.5cm	Laparoscopic radical right nephrectomy for renal cancer	0	1159	780			1.83602	2.89969	11.5334
han	male	160	74	28.9062	clear cell renal cell carcinoma	4x4x3.7cm	Laparoscopic radical left nephrectomy for renal cancer	0	125	123	23.92	23.39	26.4409	26.9377	16.5266
zhuang	male	168	57	20.1956	clear cell renal cell carcinoma	4x4x3cm	Laparoscopic radical right nephrectomy for renal cancer	0	86	125	35.68	32.03	44.3317	28.7933	34.1556
han	male	165	66	24.2424	sarcoma	4x4x3cm	Radical left nephrectomy for renal cancer	0	70	110			54.837	32.5499	39.484
han	female	155	60	24.974	clear cell renal cell carcinoma	4x4x4cm	Robot-assistedLaparoscopic radical left nephrectomy for renal cancer	0	59	84			50.3749	33.5088	37.5837
han	male	173	52	17.3745	lymphoma	4x4x4cm	Laparoscopic radical left nephrectomy for renal cancer	0	81	122			55.701	34.7213	47.7956
han	male	174	72	23.7812	renal cell carcinoma	5.3x4.1x3.3cm	Laparoscopic radical left nephrectomy for renal cancer	0	69	117			59.7432	32.4813	46.4231
han	male	165	65	23.8751	clear cell renal cell carcinoma	5.3x4.5x4.5cm	Laparoscopic radical left nephrectomy for renal cancer	0	93	125			38.377	27.2814	26.7851
han	female	152	62	26.8352	clear cell renal cell carcinoma	5.3x5x4.5cm	Laparoscopic radical right nephrectomy for renal cancer	0	100	108			26.5575	24.3005	20.1024
zhuang	female	153	55	23.4952	clear cell renal cell carcinoma	5.4x4.8x4cm	Laparoscopic radical right nephrectomy for renal cancer	0	55	78			54.8599	36.6569	40.7489
han	male	163	63	23.7118	chromophobe renal cell carcinoma	5.5×4×4cm	Laparoscopic radical left nephrectomy for renal cancer	0	85	116			45.5535	31.819	35.6998
han	male	173	80	26.7299	clear cell renal cell carcinoma	5.5x2x2cm	Radical left nephrectomy for renal cancer	0	106	135			32.7798	24.7973	22.6469
han	male	160	66	25.7812	chromophobe renal cell carcinoma	5.5x4.5x2cm	Laparoscopic radical right nephrectomy for renal cancer	1	111	104			32.0874	34.5924	22.3568
zhuang	male	170	67	23.1834	clear cell renal cell carcinoma	5.5x4.5x3.5cm	Laparoscopic radical right nephrectomy for renal cancer	0	96	127			38.0869	27.5757	28.5965
han	male	156	60	24.6548	clear cell renal cell carcinoma	5.5x4.5x4.3cm	Laparoscopic radical left nephrectomy for renal cancer	1	81	103	21.99	28.51	44.2845	33.5606	27.2849
zhuang	female	150	48	21.3333	chromophobe renal cell carcinoma	5.5x4.5x4.5cm	Radical right nephrectomy for renal cancer	0	55	83			52.943	32.9284	37.2529
han	male	168	82	29.0533	clear cell renal cell carcinoma	5.5x4.5x4cm	Laparoscopic radical right nephrectomy for renal cancer	0	117	118			29.9699	29.677	22.5704
han	female	158	45	18.026	clear cell renal cell carcinoma	5.5x4.5x4cm	Radical left nephrectomy for renal cancer	0	83	87			31.3796	29.7207	19.4867
han	female	150	50	22.2222	clear cell renal cell carcinoma	5.5x4.8x3.5cm	Laparoscopic radical right nephrectomy for renal cancer	1	52	66			53.9817	40.9978	32.3381
han	female	157	53	21.5019	chromophobe renal cell carcinoma	5.5x4x3.5cm	Laparoscopic radical right nephrectomy for renal cancer肾切除术	0	56	83	38.04999999	31.42	54.9719	34.9087	42.0717
zhuang	male	163	68	25.5937	clear cell renal cell carcinoma	5.5x4x3cm	Radical left nephrectomy for renal cancer	1	99	107	8.289999999	35.99	36.342	33.2248	24.6223
han	female	152	52	22.5069	clear cell renal cell carcinoma	5.5x4x3cm	Radical right nephrectomy for renal cancer	0	60	85			44.6544	29.8745	26.1154
han	female	150	60	26.6667	chromophobe renal cell carcinoma	5.5x4x4cm	Laparoscopic radical right nephrectomy for renal cancer	0	91	143			30.0598	17.8428	23.3789
han	male	167	47	16.8525	clear cell renal cell carcinoma	5.5x5.3x4.8cm	Laparoscopic radical left nephrectomy for renal cancer	0	73	91			49.7764	38.5979	32.6946
han	female	158	53	21.2306	clear cell renal cell carcinoma	5.5x5.5x4.5cm	Laparoscopic radical left nephrectomy for renal cancer	0	87	83	32.72	37.65	32.0445	33.8332	25.4189
han	male	175	73	23.8367	papillary renal cell carcinoma	5.5x5.5x5.5cm	Laparoscopic radical right nephrectomy for renal cancer	0	102	139	39.6	14.3	34.9831	24.4762	25.579
han	female	163	71	26.7229	clear cell renal cell carcinoma	5.5x5.5x5cm	Laparoscopic radical right nephrectomy for renal cancer	0	62	81			45.1641	33.1758	30.6967
han	female	160	50	19.5312	chromophobe renal cell carcinoma	5.5x5x3.5cm	Radical right nephrectomy for renal cancer	0	88	87			31.1249	31.5381	23.8212
han	female	157	47	19.0677	papillary renal cell carcinoma	5.5x5x3cm	Robot-assistedLaparoscopic radical right nephrectomy for renal cancer	0	90	83			32.8053	36.0183	29.1634
zhuang	male	164	57	21.1927	chromophobe renal cell carcinoma	5.5x5x3cm	Radical right nephrectomy for renal cancer	0	63	83			61.454	44.7067	43.2851
han	female	162	52	19.8141	chromophobe renal cell carcinoma	5.5x5x4cm	Laparoscopic radical right nephrectomy for renal cancer	0	64	80			49.7957	38.4909	41.2072
han	male	158	47	18.8271	papillary renal cell carcinoma	5.5x5x4cm	Radical right nephrectomy for renal cancer	0	102	131			33.7324	25.2721	22.0161
han	male	163	69	25.9701	clear cell renal cell carcinoma	5.5x5x5cm	Radical left nephrectomy for renal cancer	0	78	109			51.5813	35.0573	40.8678
han	female	160	49	19.1406	clear cell renal cell carcinoma	5.7x5x3.4cm	Laparoscopic radical right nephrectomy for renal cancer	0	55	61	37.47999999	15.63	56.1269	49.8057	42.8225
han	female	150	44	19.5556	clear cell renal cell carcinoma	5.8×5.3×5cm	Laparoscopic radical right nephrectomy for renal cancer	0	89	107			29.0347	23.475	18.2126
zhuang	male	176	74	23.8895	clear cell renal cell carcinoma	5.8x5.2x3.8cm	Laparoscopic radical right nephrectomy for renal cancer	1	74	112			49.9582	30.9673	32.2228
zhuang	male	163	68	25.5937	clear cell renal cell carcinoma	5.8x5.5x5cm	Laparoscopic radical left nephrectomy for renal cancer	0	82	119	23.5	36.4099999999	46.6324	30.3423	35.4011
han	male	176	74	23.8895	clear cell renal cell carcinoma	5x3.5x3cm	Laparoscopic radical right nephrectomy for renal cancer	0	68	115			54.0235	29.4613	35.4553
zhuang	male	170	82	28.3737	clear cell renal cell carcinoma	5x3.5x3cm	Laparoscopic radical right nephrectomy for renal cancer	0	126	100			26.0495	34.0116	15.7722
han	male	170	61	21.1073	clear cell renal cell carcinoma	5x3.5x3cm	Laparoscopic radical left nephrectomy for renal cancer	0	87	141			40.0548	22.9436	25.1256
han	male	157	64	25.9645	clear cell renal cell carcinoma	5x3x2.5cm	Laparoscopic radical right nephrectomy for renal cancer	0	90	73	44.29	30.71	38.8571	49.4756	25.0971
han	male	178	75	23.6713	clear cell renal cell carcinoma	5x3x3cm	Laparoscopic radical left nephrectomy for renal cancer	0	96	170			39.2213	20.2827	31.0838
han	male	171	74	25.3069	clear cell renal cell carcinoma	5x4.3x3cm	Laparoscopic radical right nephrectomy for renal cancer	0	91	107	34.64	22.57	43.6518	36.2099	36.2137
han	male	163	63	23.7118	clear cell renal cell carcinoma	5x4.5x3cm	Laparoscopic radical right nephrectomy for renal cancer	0	101	156			35.132	21.2727	25.1758
zhuang	male	170	50	17.301	clear cell renal cell carcinoma	5x4.5x4cm	Laparoscopic radical right nephrectomy for renal cancer	0	82	117			43.3941	28.7929	28.2962
zhuang	male	164	60	22.3081	clear cell renal cell carcinoma	5x4.5x4cm	Laparoscopic radical left nephrectomy for renal cancer	0	103	140	26.94	38.4	34.9803	24.5474	26.3272
miao	female	162	77	29.34	papillary renal cell carcinoma	5x4.5x4cm	Laparoscopic radical left nephrectomy for renal cancer	0	62	88			45.6211	30.4546	31.7437
zhuang	male	174	80	26.4236	clear cell renal cell carcinoma	5x4.5x4cm	Laparoscopic radical left nephrectomy for renal cancer	0	95	138			39.0178	25.3592	29.9515
han	female	148	40	18.2615	clear cell renal cell carcinoma	5x4.5x4cm	Radical left nephrectomy for renal cancer	0	104	90			24.2581	28.6628	15.1078
zhuang	female	157	74	30.0215	clear cell renal cell carcinoma	5x4.8x3.5cm	Laparoscopic radical left nephrectomy for renal cancer	0	76	147	27.46	22.58	34.738	16.2248	21.6697
zhuang	male	170	60	20.7612	clear cell renal cell carcinoma	5x4.8x4.8cm	Laparoscopic radical right nephrectomy for renal cancer	0	96	128	38.22999999	20.39	39.0467	28.0159	30.7204
han	male	185	105	30.6793	clear cell renal cell carcinoma	5x4x3.5cm	Laparoscopic radical right nephrectomy for renal cancer	0	102	132			35.7972	26.5847	27.6082
zhuang	female	151	46	20.1746	clear cell renal cell carcinoma	5x4x3cm	Laparoscopic radical left nephrectomy for renal cancer	0	69	93			43.4152	30.7641	34.8099
han	female	155	54	22.4766	clear cell renal cell carcinoma	5x4x4cm	Laparoscopic radical left nephrectomy for renal cancer	0	66	89.5			40.319	28.37	24.0474
zhuang	female	144	53	25.5594	clear cell renal cell carcinoma	5x5x3cm	Radical right nephrectomy for renal cancer	0	54	63			54.2741	45.4293	38.3682
han	male	167	51	18.2868	clear cell renal cell carcinoma	5x5x4.5cm	Laparoscopic radical right nephrectomy for renal cancer	0	89	120			42.2452	29.9225	32.2994
han	male	170	68	23.5294	clear cell renal cell carcinoma	5x5x4.5cm	Laparoscopic radical right nephrectomy for renal cancer	0	75	100			50.0669	35.9229	35.6335
han	male	169	68	23.8087	clear cell renal cell carcinoma	5x5x4.5cm	Radical left nephrectomy for renal cancer	0	76	128			50.0691	27.4352	36.6349
han	female	169	59	20.6575	clear cell renal cell carcinoma	5x5x4.8cm	Laparoscopic radical left nephrectomy for renal cancer	0	50	92	28.19	36.4099999999	67.5446	33.4188	53.494
han	male	160	70	27.3438	clear cell renal cell carcinoma	5x5x4cm	Laparoscopic radical right nephrectomy for renal cancer	0	93	122			39.0609	28.557	28.4796
han	male	170	75	25.9516	clear cell renal cell carcinoma	5x5x4cm	Laparoscopic radical left nephrectomy for renal cancer	0	95	139			39.5214	25.4734	31.0289
han	male	175	65	21.2245	clear cell renal cell carcinoma	5x5x4cm	Laparoscopic radical left nephrectomy for renal cancer	0	76	135			51.3575	26.4641	38.9724
han	male	170	69	23.8754	papillary renal cell carcinoma	5x5x5cm	Robot-assistedLaparoscopic radical left nephrectomy for renal cancer	0	79	113			48.6819	32.209	36.7332
han	male	167	81	29.0437	clear cell renal cell carcinoma	5x5x5cm	Robot-assisted腹腔镜下左肾癌根治性术	0	93	115			39.5082	30.9223	29.5203
han	male	175	73	23.8367	papillary renal cell carcinoma	5x5x5cm	Laparoscopic radical left nephrectomy for renal cancer	0	113	109			30.4479	31.7409	21.1311
zhuang	male	154	56	23.6128	mixed	5x5x5cm	Laparoscopic radical right nephrectomy for renal cancer	0	91	132			40.2027	26.1726	29.4718
han	male	165	64	23.5078	clear cell renal cell carcinoma	5x5x5cm	Laparoscopic radical left nephrectomy for renal cancer	0	70	121			57.5476	30.601	43.9959
zhuang	female	166	53	19.2336	clear cell renal cell carcinoma	6.5x4x3.5cm	Robot-assistedLaparoscopic radical left nephrectomy for renal cancer	0	72	59			41.7562	52.5436	34.2315
zhuang	male	178	80	25.2493	clear cell renal cell carcinoma	6.5x4x4cm	Radical left nephrectomy for renal cancer	0	79	97			48.2718	38.0909	35.9667
han	female	151	54	23.6832	clear cell renal cell carcinoma	6.5x5.2x4cm	Laparoscopic radical right nephrectomy for renal cancer	1	145	187	20.01000000	6.1	16.7814	12.5125	9.40793
han	male	170	92	31.8339	clear cell renal cell carcinoma	6.5x5.5x1.8cm	Laparoscopic radical left nephrectomy for renal cancer	0	146	137			22.8054	24.5428	16.6635
han	male	165	65	23.8751	chromophobe renal cell carcinoma	6.5x5.5x4.5cm	Robot-assistedLaparoscopic radical left nephrectomy for renal cancer	0	87	147			41.1722	22.4763	28.1019
zhuang	female	162	59	22.4813	chromophobe renal cell carcinoma	6.5x5.5x5cm	Laparoscopic radical left nephrectomy for renal cancer	0	56	72			51.1323	38.2598	35.076
han	female	159	64	25.3155	clear cell renal cell carcinoma	6.5x5x3cm	Laparoscopic radical left nephrectomy for renal cancer	0	58	64			48.4639	43.2596	32.3416
melao	male	158	48	19.2277	clear cell renal cell carcinoma	6.5x5x4.5cm	Laparoscopic radical left nephrectomy for renal cancer	0	94	113			42.7974	34.6062	36.4083
han	male	163	55	20.7008	clear cell renal cell carcinoma	6.5x6.5x5.5cm	Laparoscopic radical left nephrectomy for renal cancer	0	70	100	22.8	30.45	51.7768	34.3067	33.245
han	male	165	76	27.9155	clear cell renal cell carcinoma	6.5X6.5X6.5cm	Radical left nephrectomy for renal cancer	0	115	127			34.1251	30.432	31.0213
han	male	162	69	26.2917	clear cell renal cell carcinoma	6.5x6x4.7cm	Laparoscopic radical right nephrectomy for renal cancer	0	97	128	34.27000000	36.65	35.6395	25.8789	23.0057
han	male	162	60	22.8624	clear cell renal cell carcinoma	6.5x6x4cm	Radical left nephrectomy for renal cancer	0	104	106	11.26	30.92	32.8859	32.1709	21.2158
han	female	150	41	18.2222	clear cell renal cell carcinoma	6.5x6x4cm	Laparoscopic radical left nephrectomy for renal cancer	0	56	81			49.0011	32.0054	30.1907
han	female	150	50	22.2222	clear cell renal cell carcinoma	6.5x6x6cm	Laparoscopic radical left nephrectomy for renal cancer	0	56	88			50.961	30.2492	34.7147
zhuang	male	165	66	24.2424	chromophobe renal cell carcinoma	6cmx6cmx4.5cm	Laparoscopic radical right nephrectomy for renal cancer	0	122	106			28.7725	33.8403	22.2921
zhuang	female	162	58	22.1003	chromophobe renal cell carcinoma	6x11x10cm	Laparoscopic radical left nephrectomy for renal cancer	0	78	84			37.8768	34.7722	31.4599
han	male	175	75	24.4898	clear cell renal cell carcinoma	6x3x3cm	Laparoscopic radical left nephrectomy for renal cancer	0	90	151			42.4471	23.3617	33.4306
han	female	163	59	22.2063	clear cell renal cell carcinoma	6x4.5x2cm	Laparoscopic radical left nephrectomy for renal cancer	0	60	85	31.37	26.58	47.3805	31.6983	32.8873
han	female	153	64	27.3399	chromophobe renal cell carcinoma	6x4.5x3cm	Laparoscopic radical left nephrectomy for renal cancer	1	68	79			42.5838	35.8177	30.1794
han	male	158	62	24.8358	clear cell renal cell carcinoma	6x4.5x4.5cm	Laparoscopic radical right nephrectomy for renal cancer	1	126	160	15.22	23.42	25.905	19.6633	13.0882
zhuang	male	168	72	25.5102	clear cell renal cell carcinoma	6x4.5x4.5cm	Laparoscopic radical right nephrectomy for renal cancer	0	91	130			41.1755	27.2824	31.6041
han	male	168	65	23.03	clear cell renal cell carcinoma	6x4.5x4.5cm	Robot-assistedLaparoscopic radical right nephrectomy for renal cancer	0	69	99			55.3296	36.4776	39.3042
han	male	180	92	28.3951	clear cell renal cell carcinoma	6x4.8x3.8cm	经Laparoscopic radical right nephrectomy for renal cancer	1	149	274			23.4084	11.5895	18.2155
zhuang	male	168	70	24.8016	clear cell renal cell carcinoma	6x4x3cm	Laparoscopic radical left nephrectomy for renal cancer	0	89	154	25.22	26.4	40.9437	21.7462	29.4534
han	male	178	76	23.9869	granular cell renal cell carcinoma	6x4x3cm	Laparoscopic radical right nephrectomy for renal cancer	0	86	100	28.4	26.27	41.5899	34.9461	28.1234
han	male	160	60	23.4375	clear cell renal cell carcinoma	6x4x4cm	Laparoscopic radical left nephrectomy for renal cancer	0	179	144			19.1104	24.5648	18.0118
han	female	160	69	26.9531	chromophobe renal cell carcinoma	6x4x4cm	Laparoscopic radical right nephrectomy for renal cancer	0	70	80			39.9377	34.2342	28.5495
man	male	172	97	32.788	clear cell renal cell carcinoma	6x4x4cm	Radical right nephrectomy for renal cancer	0	81	125			44.5664	27.0125	30.0581
han	male	162	75	28.578	clear cell renal cell carcinoma	6x5.5x4.5cm	Laparoscopic radical left nephrectomy for renal cancer	0	77	116.8			47.7189	29.5034	32.8573
han	female	164	73	27.1416	clear cell renal cell carcinoma	6x5.5x4cm	Laparoscopic radical right nephrectomy for renal cancer	0	64	92	35.72999999	12.53	44.7777	29.4566	32.4455
zhuang	male	180	70	21.6049	clear cell renal cell carcinoma	6x5.5x4cm	Laparoscopic radical right nephrectomy for renal cancer	0	81	124			50.5107	30.9006	41.1719
han	male	170	64	22.1453	papillary renal cell carcinoma	6x5.5x5cm	Laparoscopic radical right nephrectomy for renal cancer	0	81	129			45.3208	26.4892	31.7985
zhuang	female	160	85	33.2031	clear cell renal cell carcinoma	6x5.5x5cm	Laparoscopic radical left nephrectomy for renal cancer	0	101	129			26.7575	20.1749	21.4824
han	male	170	71	24.5675	papillary renal cell carcinoma	6x5.5x5cm	Laparoscopic radical left nephrectomy for renal cancer	0	97	96			38.4145	38.8766	30.0594
han	male	170	72	24.9135	clear cell renal cell carcinoma	6x5.5x5cm，	Laparoscopic radical right nephrectomy for renal cancer	0	76	105			48.1228	33.1404	32.6198
han	male	180	111	34.2593	clear cell renal cell carcinoma	6x5x2cm	Laparoscopic radical right nephrectomy for renal cancer	0	89	116			41.0937	30.2682	29.8009
han	female	154	53	22.3478	chromophobe renal cell carcinoma	6x5x4.5cm	Laparoscopic radical right nephrectomy for renal cancer	0	60	72			51.0138	41.3345	39.7489
han	female	150	37	16.4444	papillary renal cell carcinoma	6x5x4.5cm	Laparoscopic radical left nephrectomy for renal cancer	0	65	87			48.3144	34.5123	39.7444
han	female	153	53	22.6409	clear cell renal cell carcinoma	6x5x4cm	Laparoscopic radical right nephrectomy for renal cancer	0	59	98	32.54999999	29.94	45.7666	25.4822	27.3383
zang	male	164	72	26.7698	chromophobe renal cell carcinoma	6x5x4cm	Robot-assistedLaparoscopic radical left nephrectomy for renal cancer	0	84	122			43.1601	28.057	29.894
zhuang	male	160	55	21.4844	clear cell renal cell carcinoma	6x5x4cm	Laparoscopic radical left nephrectomy for renal cancer	0	147	147			24.9595	24.9595	23.8137
han	male	170	65	22.4913	clear cell renal cell carcinoma	6x5x4cm	Radical left nephrectomy for renal cancer	0	87	118			41.881	29.4626	29.8127
han	male	178	79	24.9337	clear cell renal cell carcinoma	6x5x5cm	Laparoscopic radical left nephrectomy for renal cancer	1	67	73			55.6569	50.4121	35.427
zhuang	female	156	45	18.4911	chromophobe renal cell carcinoma	6x5x5cm	Radical right nephrectomy for renal cancer	0	68	72			43.1334	40.3801	33.3767
zhuang	male	168	72	25.5102	papillary renal cell carcinoma	6x5x5cm	Laparoscopic radical right nephrectomy for renal cancer	0	103	115			36.0007	31.7015	28.7405
han	male	165	67	24.6097	clear cell renal cell carcinoma	6x5x5cm	Radical left nephrectomy for renal cancer	0	90	123			39.0933	27.2613	25.7506
yao	male	168	62	21.9671	clear cell renal cell carcinoma	6x6x4.8cm	Laparoscopic radical left nephrectomy for renal cancer	0	126	111			27.9384	32.3389	22.2499
zhuang	female	152	45	19.4771	clear cell renal cell carcinoma	6x6x4cm	Laparoscopic radical right nephrectomy for renal cancer	0	67	77	32.38000000	29.79	42.472	36.1729	30.9468
han	female	160	59	23.0469	clear cell renal cell carcinoma	6x6x6cm	Robot-assistedLaparoscopic radical left nephrectomy for renal cancer	0	54	65			52.1427	42.0992	33.9827
han	male	169	60	21.0077	clear cell renal cell carcinoma	6x6x6cm	Radical left nephrectomy for renal cancer	1	42	64			104.821	64.4685	73.1338
han	male	173	73	24.3911	clear cell renal cell carcinoma	6x6x6cm	Radical right nephrectomy for renal cancer	0	104	122			34.5924	28.7725	26.0751
han	male	160	81	31.6406	clear cell renal cell carcinoma	7x4x3.5cm	Laparoscopic radical right nephrectomy for renal cancer	1	185	196			17.5981	16.4634	12.1888
han	male	170	70	24.2215	clear cell renal cell carcinoma	7x5.5x4.5cm	Laparoscopic radical left nephrectomy for renal cancer	0	86	120	18.98999999	36.24	45.158	30.7447	35.6927
han	male	170	83	28.7197	clear cell renal cell carcinoma	7x5.5x5cm	Radical left nephrectomy for renal cancer	1	106	142			32.8882	23.4694	20.8773
zhuang	male	167	67	24.0238	papillary renal cell carcinoma	7x5x3.5cm	Robot-assisted Laparoscopic radical right nephrectomy for renal cancer	0	77	144			49.3194	23.9485	36.1476
zhuang	male	161	49	18.9036	clear cell renal cell carcinoma	7x5x3cm	Laparoscopic radical left nephrectomy for renal cancer	0	74	121			51.6339	29.2748	37.652
han	male	168	63	22.3214	clear cell renal cell carcinoma	7x5x3cm	Laparoscopic radical left nephrectomy for renal cancer	1	94	122	35.78	35.1	36.8459	27.2722	21.4498
han	female	165	53	19.4674	clear cell renal cell carcinoma	7x5x4.5cm	Laparoscopic radical right nephrectomy for renal cancer	0	48	76	21.78	26.21	61.949	36.4526	43.1069
han	male	163	80	30.1103	clear cell renal cell carcinoma	7x5x4cm	Laparoscopic radical left nephrectomy for renal cancer	0	93	125			39.0609	27.7675	28.4796
han	male	160	67	26.1719	clear cell renal cell carcinoma	7x5x4cm	Laparoscopic radical left nephrectomy for renal cancer	0	133	122			26.6873	29.4829	22.4367
han	male	170	72	24.9135	chromophobe renal cell carcinoma	7x5x5cm	Laparoscopic radical right nephrectomy for renal cancer	0	120	132			30.4557	27.2836	25.6362
han	male	170	74	25.6055	clear cell renal cell carcinoma	7x6x4.5cm	Laparoscopic radical right nephrectomy for renal cancer	0	64	109.5			58.3014	31.3709	38.7359
han	male	164	56	20.8209	clear cell renal cell carcinoma	7x6x4cm	Laparoscopic radical left nephrectomy for renal cancer	0	85	111	25.85	41.89	46.2272	33.9738	36.8877
han	female	159	58	22.9421	clear cell renal cell carcinoma	7x6x4cm	Radical left nephrectomy for renal cancer	0	81	84			32.1839	30.8612	19.7595
zhuang	male	172	50	16.901	clear cell renal cell carcinoma	7x6x5cm	Laparoscopic radical left nephrectomy for renal cancer	0	79	118			47.1531	29.677	33.7395
han	male	178	78	24.6181	clear cell renal cell carcinoma	7x6x5cm	Radical left nephrectomy for renal cancer	0	131	146			27.3988	24.1769	23.3992
zhuang	male	168	62	21.9671	clear cell renal cell carcinoma	7x6x6cm	Laparoscopic radical right nephrectomy for renal cancer	0	98	240	14.25	22.75	35.6563	12.6837	24.0166
han	male	169	68.5	23.9838	clear cell renal cell carcinoma	7x6x6cm	Laparoscopic radical right nephrectomy for renal cancer	0	90	105			41.8826	35.0572	32.3137
han	male	166	60	21.7738	clear cell renal cell carcinoma	7x6x6cm	Laparoscopic radical left nephrectomy for renal cancer	0	107	129			34.7644	28.0171	28.4369
han	female	152	56	24.2382	papillary renal cell carcinoma	7x7x7cm	Laparoscopic radical right nephrectomy for renal cancer	0	61	113			44.1564	21.6776	26.5416
zhuang	male	162	62	23.6244	clear cell renal cell carcinoma	7x7x7cm	Laparoscopic radical right nephrectomy for renal cancer	0	83	92			41.9368	37.2392	25.5989
han	female	152	55	23.8054	clear cell renal cell carcinoma	12.5x10x6.5cm	Nephroureterectomy	0	59	77	37.26	8.61	51.759	38.0662	61.0034
yao	female	155	52	21.6441	clear cell renal cell carcinoma	21x14x14cm	Nephroureterectomy	0	76	102			36.4526	25.9575	47.5542
zhuang	male	165	63	23.1405	clear cell renal cell carcinoma	8x7x5.5cm	Nephroureterectomy	0	79	118	36.49	4.90000000000	48.6819	30.6392	57.7532
zhuang	male	169	70	24.5089	chromophobe renal cell carcinoma	9.5x16x9.3cm	Nephroureterectomy	0	104	118	39.09000000	2.35	35.2953	30.5085	48.8019
zhuang	male	168	64	22.6757	chromophobe renal cell carcinoma	10.5x8x8cm	Radical left nephrectomy for renal cancer	0	96	111			37.7962	31.9659	30.7375
han	male	172	72	24.3375	clear cell renal cell carcinoma	10x6.2x4.7cm	Radical left nephrectomy for renal cancer	0	101	106			37.511	35.4766	33.5522
han	female	154	37	15.6013	papillary renal cell carcinoma	10x6.5x5.5cm	Radical left nephrectomy for renal cancer	0	65	79			49.9	39.8419	44.855
zhuang	female	153	45	19.2234	chromophobe renal cell carcinoma	10x7.5x6.5cm	Radical right nephrectomy for renal cancer	0	26	65			149.282	51.8542	110.703
miao	male	163	59	22.2063	clear cell renal cell carcinoma	10x7.5x7cm	Radical right nephrectomy for renal cancer	0	150	194			22.6688	16.8467	21.1547
han	female	158	50	20.0288	clear cell renal cell carcinoma	10x7x5cm	Radical left nephrectomy for renal cancer	0	92	100	24.49	30.45	30.0433	27.2872	26.9482
han	female	158	58	23.2335	chromophobe renal cell carcinoma	10x7x7cm	Radical right nephrectomy for renal cancer	0	101	105			26.8653	25.6877	24.6324
han	female	150	38	16.8889	papillary renal cell carcinoma	10x8x5cm	Laparoscopic radical left nephrectomy for renal cancer	0	61	68			47.6925	42.0732	37.6701
han	male	171	60	20.5191	clear cell renal cell carcinoma	10x8x7cm	Radical right nephrectomy for renal cancer	0	80	91			47.5762	41.0036	38.3445
han	male	164	64.5	23.9813	papillary renal cell carcinoma	10x9x7cm	Radical right nephrectomy for renal cancer	0	126	147			27.9384	23.3854	25.0799
han	male	182	76	22.9441	mixed	10x9x8cm	Laparoscopic radical left nephrectomy for renal cancer	0	84	101			43.4581	35.132	33.4178
han	female	160	45	17.5781	clear cell renal cell carcinoma	10x9x9cm	Radical right nephrectomy for renal cancer	0	62	105			50.4336	27.4592	43.4518
han	male	162	64	24.3865	clear cell renal cell carcinoma	10x9x9cm	Laparoscopic radical left nephrectomy for renal cancer	0	120	138	37.17	2.39	29.3266	24.9584	25.4823
han	male	170	66	22.8374	clear cell renal cell carcinoma	11.5x10x7cm	Laparoscopic radical right nephrectomy for renal cancer	0	106	82	4.2	38.9500000000	34.6758	46.6324	30.4593
han	male	168	57	20.1956	chromophobe renal cell carcinoma	11.5x4.5x4cm	Laparoscopic radical left nephrectomy for renal cancer	0	120	75			27.5582	47.403	19.5829
han	male	165	61	22.4059	clear cell renal cell carcinoma	11.5x6.5x5.5cm	Laparoscopic radical left nephrectomy for renal cancer	0	93	151			40.1554	22.9527	33.771
han	male	171	55	18.8092	clear cell renal cell carcinoma	11.5x7x5cm	Laparoscopic radical left nephrectomy for renal cancer	0	95	123			38.8581	28.8419	32.4277
han	male	165	73	26.8136	clear cell renal cell carcinoma	11.5x9x9cm	Radical right nephrectomy for renal cancer	0	152	140			22.8761	25.1534	22.7895
han	female	165	57	20.9366	clear cell renal cell carcinoma	11x10x3cm	Radical right nephrectomy for renal cancer	0	61	80			57.3308	41.9269	51.685
han	female	150	48	21.3333	clear cell renal cell carcinoma	11x10x8cm	Laparoscopic radical left nephrectomy for renal cancer	0	92	123			28.1099	20.1057	20.9414
zhuang	female	153	53	22.6409	clear cell renal cell carcinoma	11x11x7.5cm	Laparoscopic radical left nephrectomy for renal cancer	0	74	91			41.3552	32.5754	37.8009
han	female	152	52	22.5069	clear cell renal cell carcinoma	11x11x9cm	Laparoscopic radical right nephrectomy for renal cancer	0	96	192			26.7626	12.0265	20.0657
han	male	167	63	22.5896	clear cell renal cell carcinoma	11x7.5x6.5cm	Radical left nephrectomy for renal cancer	0	70	98			51.9305	35.2201	36.4248
han	male	165	45	16.5289	clear cell renal cell carcinoma	11x7.5x7cm	Radical right nephrectomy for renal cancer	0	161	96			20.891	37.9399	19.9992
zhuang	male	167	61.5	22.0517	papillary renal cell carcinoma	11x8x7cm	Robot-assisted Laparoscopic radical right nephrectomy for renal cancer	0	158	109			20.9623	32.1736	18.7955
zhuang	female	163	58	21.83	chromophobe renal cell carcinoma	11x9x6cm	Radical left nephrectomy for renal cancer	0	71	91			41.6028	31.2422	35.9618
han	male	170	70	24.2215	clear cell renal cell carcinoma	11x9x8cm	Radical left nephrectomy for renal cancer	0	88	111	13.88	36.43	42.6209	32.6026	35.1236
han	male	171	56	19.1512	clear cell renal cell carcinoma	12.5x10x8cm	Laparoscopic radical left nephrectomy for renal cancer	0	112	128			35.6461	30.5555	35.34
han	male	161	50	19.2894	clear cell renal cell carcinoma	12.5x11.5x8.5cm	Radical left nephrectomy for renal cancer	0	84	72	1.64	36.26	43.6118	52.1028	33.7677
han	male	172	43	14.5349	papillary renal cell carcinoma	12.5x6.5x5.5cm	Laparoscopic radical left nephrectomy for renal cancer	0	107	124	4.190000000	25.33	31.92	26.9255	23.668
zhuang	male	160	57	22.2656	clear cell renal cell carcinoma	12.5x8.5x6.5cm	Robot-assisted下Laparoscopic radical right nephrectomy for renal cancer	0	105	144			34.7618	24.1438	30.0152
han	male	165	75	27.5482	chromophobe renal cell carcinoma	12x10.5x10cm	Laparoscopic radical right nephrectomy for renal cancer	0	74	105			51.8419	34.6196	40.8672
han	female	163	79	29.7339	clear cell renal cell carcinoma	12x10x8cm	Laparoscopic radical left nephrectomy for renal cancer	0	47	72			75.385	46.0813	62.6703
zhuang	male	168	76	26.9274	chromophobe renal cell carcinoma	12x10x9cm	Radical right nephrectomy for renal cancer	0	147	128			23.9872	28.1412	24.0117
han	female	155	40	16.6493	clear cell renal cell carcinoma	12x11x7.5cm	Radical left nephrectomy for renal cancer	0	68	79			42.4095	35.6711	34.7362
han	male	160	54	21.0938	clear cell renal cell carcinoma	12x7x3.5cm	Laparoscopic radical right nephrectomy for renal cancer	1	101	165			34.7741	19.7363	24.9332
zhuang	female	153	44	18.7962	clear cell renal cell carcinoma	13x11x7.5cm	Robot-assistedLaparoscopic radical left nephrectomy for renal cancer	0	113	83			22.3074	31.8482	17.6698
zhuang	female	150	50	22.2222	clear cell renal cell carcinoma	13x12x8cm	Laparoscopic radical left nephrectomy for renal cancer	0	55	64			54.1751	45.4827	42.3838
zhuang	male	156	45	18.4911	sarcoma	13x8x4.5cm	Radical left nephrectomy for renal cancer	0	130	96			27.2824	38.7108	25.4036
zhuang	female	160	65	25.3906	chromophobe renal cell carcinoma	14x10.5x9.5cm	Radical left nephrectomy for renal cancer	0	77	100	14.24	35.33	36.4511	26.96	30.3632
zhuang	male	150	64	28.4444	papillary renal cell carcinoma	14x7x7cm	Laparoscopic radical right nephrectomy for renal cancer	1	140	159			22.8154	19.6992	13.41
han	male	160	63	24.6094	squamous cell carcinoma	15x7x5cm	Radical left nephrectomy for renal cancer	0	401	260			7.53415	12.4218	13.3172
zhuang	female	160	66	25.7812	chromophobe renal cell carcinoma	16x14x12cm	Radical left nephrectomy for renal cancer	0	53	57			53.7774	49.4464	38.6253
zhuang	male	168	50	17.7154	clear cell renal cell carcinoma	17x13x9cm	Radical left nephrectomy for renal cancer	0	78	118	38.06	0.71	47.0136	29.1574	35.2288
zhuang	female	153	38.5	16.4467	papillary renal cell carcinoma	17x14.5x9.5cm	Laparoscopic radical left nephrectomy for renal cancer	0	76	60			47.0082	61.7513	46.2253
han	female	165	60	22.0386	clear cell renal cell carcinoma	18x15x9.5cm	Laparoscopic radical left nephrectomy for renal cancer	0	81	102			33.9925	26.0526	28.0152
han	male	166	53	19.2336	chromophobe renal cell carcinoma	18x16x11cm	Radical left nephrectomy for renal cancer	0	68	84			60.7582	47.6104	49.9128
yao	male	154	52	21.9261	papillary renal cell carcinoma	19x13x12cm	Laparoscopic radical left nephrectomy for renal cancer	0	68	76			56.7024	49.8721	43.5265
zhuang	male	170	65	22.4913	chromophobe renal cell carcinoma	20x12x7.5cm	Radical left nephrectomy for renal cancer	0	133	150			26.2484	22.8465	23.9815
zhuang	male	160	66	25.7812	sarcoma	22x16x9cm	Radical right nephrectomy for renal cancer	0	98	96			38.8392	39.7745	34.4155
han	male	165	42	15.427	clear cell renal cell carcinoma	7.2x6.6x4.8cm	Radical right nephrectomy for renal cancer	0	101	91			33.5292	37.8161	23.214
zhuang	male	180	75	23.1481	clear cell renal cell carcinoma	7.2x6x5.5cm	Laparoscopic radical left nephrectomy for renal cancer	0	72	99			49.9745	34.6057	34.6534
zhuang	male	160	60	23.4375	chromophobe renal cell carcinoma	7.3x6.6x6cm	Laparoscopic radical left nephrectomy for renal cancer	0	82.5	113.5			44.8522	31.0389	35.0739
han	male	170	71	24.5675	squamous cell carcinoma	7.5x4x3cm	Radical right nephrectomy for renal cancer	0	103	104			34.8478	34.4614	28.8211
zhuang	male	178	65	20.5151	chromophobe renal cell carcinoma	7.5x5x4cm	Laparoscopic radical left nephrectomy for renal cancer	1	77	110			46.8045	31.0121	31.5029
zhuang	male	175	75	24.4898	clear cell renal cell carcinoma	7.5x6.5x6.5cm	Laparoscopic radical left nephrectomy for renal cancer	0	96	152			37.5182	22.0768	30.0568
han	male	178	95	29.9836	clear cell renal cell carcinoma	7.5x6.5x6cm	Robot-assistedLaparoscopic radical left nephrectomy for renal cancer	0	84	158			45.7556	22.0705	38.1612
zhuang	male	162	81	30.8642	clear cell renal cell carcinoma	7.5x6.7x5.6cm	Laparoscopic radical left nephrectomy for renal cancer	0	99	150			36.6163	22.6688	30.2206
hui	male	170	62	21.4533	clear cell renal cell carcinoma	7.5x6x4.5cm	Laparoscopic radical right nephrectomy for renal cancer	0	68	92			53.382	37.6616	36.8683
han	female	160	43	16.7969	clear cell renal cell carcinoma	7.5x6x4cm	Radical right nephrectomy for renal cancer	0	57	69			63.2707	50.7517	56.0459
zhuang	female	160	43	16.7969	clear cell renal cell carcinoma	7.5x6x5.5cm	Laparoscopic radical left nephrectomy for renal cancer	0	65	98			48.3144	30.0818	42.5744
han	male	173	110	36.7537	clear cell renal cell carcinoma	7.5x6x5cm	Laparoscopic radical right nephrectomy for renal cancer	0	92	140			39.8498	24.5474	32.3224
buyi	male	189	79	22.1158	clear cell renal cell carcinoma	7.5x6x6cm	Laparoscopic radical left nephrectomy for renal cancer	0	58	122			69.2432	29.3572	52.6781
han	male	168	86	30.4705	papillary renal cell carcinoma	7.5x7.2x6cm	Radical left nephrectomy for renal cancer	0	211	208			14.536	14.7782	12.1184
zhuang	female	154	49	20.6612	clear cell renal cell carcinoma	7.5x7.5x7.5cm	Laparoscopic radical left nephrectomy for renal cancer	0	47	74			62.5898	37.069	45.3534
han	male	168	72	25.5102	clear cell renal cell carcinoma	7.5x7.5x7.5cm	Radical left nephrectomy for renal cancer	0	105	123			33.9562	28.2892	27.9915
han	male	175	75	24.4898	clear cell renal cell carcinoma	7.5x7.5x7.5cm	Laparoscopic radical left nephrectomy for renal cancer	0	93	160			41.8841	22.3936	37.1447
han	female	165	47	17.2635	clear cell renal cell carcinoma	7.6x7.5x6.5cm	Laparoscopic radical right nephrectomy for renal cancer	0	63.5	68			45.5323	42.0732	36.266
han	male	162	65	24.7676	clear cell renal cell carcinoma	8.5x5x5cm	Laparoscopic radical left nephrectomy for renal cancer	1	208	354			14.3723	7.78073	7.42196
zhuang	male	165	72	26.4463	clear cell renal cell carcinoma	8.5x6.4x5.8cm	Laparoscopic radical left nephrectomy for renal cancer	0	76	93			51.8337	41.0622	42.6119
han	female	164	53	19.7055	clear cell renal cell carcinoma	8.5x6x4.5cm	Radical right nephrectomy for renal cancer	0	68	87			41.4449	31.1876	32.6092
han	male	165	55	20.202	clear cell renal cell carcinoma	8.5x6x5cm	Laparoscopic radical left nephrectomy for renal cancer	0	91	147	32.19	31.7	37.5082	21.5663	25.0503
han	female	152	60	25.9695	chromophobe renal cell carcinoma	8.5x7x6.5cm	Laparoscopic radical left nephrectomy for renal cancer	0	71	88	31.59	31.59	41.802	32.63	36.3413
zhuang	female	150	45	20	sarcoma	8.5x8.5x8.5cm	Radical left nephrectomy for renal cancer	0	63	90			45.2635	29.991	35.0913
zhuang	male	170	73	25.2595	papillary renal cell carcinoma	8cmx5cmx4cm	Radical right nephrectomy for renal cancer	0	80	181			49.0885	19.1331	41.0775
han	male	163	56	21.0772	papillary renal cell carcinoma	8x4.5x1.5cm	Radical left nephrectomy for renal cancer	0	99	120			38.2039	30.5982	33.7526
han	male	172	80	27.0416	sarcoma	8x5.5x3.5cm	Radical right nephrectomy for renal cancer	0	188	218			17.2745	14.5614	16.8984
han	male	165	75	27.5482	clear cell renal cell carcinoma	8x5x4.5cm	Radical left nephrectomy for renal cancer	0	117	109			30.0817	32.6437	25.7231
han	male	170	75	25.9516	clear cell renal cell carcinoma	8x5x5cm	Robot-assistedLaparoscopic radical left nephrectomy for renal cancer	0	91	135			41.9093	26.5851	35.911
zhuang	male	167	48	17.2111	renal cell carcinoma	8x6.5x5cm	Radical right nephrectomy for renal cancer	0	100	96			39.6073	41.5178	36.9147
han	male	163	52.5	19.7599	papillary renal cell carcinoma	8x6.5x6.5cm	Laparoscopic radical left nephrectomy for renal cancer	0	75	106	26.13	31.55	53.4105	35.8298	44.3868
han	male	170	62	21.4533	clear cell renal cell carcinoma	8x6x4.5cm	Radical left nephrectomy for renal cancer	0	91	143			39.907	23.6878	31.6096
han	male	155	59	24.5578	clear cell renal cell carcinoma	8x6x4cm	Laparoscopic radical right nephrectomy for renal cancer	0	102	107	35.47999999	7.98	32.9688	31.1974	22.3497
zhuang	male	160	62	24.2188	papillary renal cell carcinoma	8x6x6cm	Laparoscopic radical left nephrectomy for renal cancer	0	89	65			39.6006	56.9109	28.9104
han	female	153	56	23.9224	clear cell renal cell carcinoma	8x7.5x5.5cm	Laparoscopic radical right nephrectomy for renal cancer	0	65	89	39.45000000	9.28999999999	43.9836	30.6053	34.7594
zhuang	male	162	77	29.34	clear cell renal cell carcinoma	8x7.5x6cm	Radical left nephrectomy for renal cancer	1	80	108	5.76	37.9	46.1378	32.6326	33.3196
zhuang	male	180	70	21.6049	clear cell renal cell carcinoma	8x7x5cm	Radical left nephrectomy for renal cancer	0	96	125			45.3537	33.4441	43.6499
han	female	153	51	21.7865	clear cell renal cell carcinoma	8x7x6cm	Radical left nephrectomy for renal cancer	0	69	69			42.7973	42.7973	36.4882
zhuang	male	168	65	23.03	clear cell renal cell carcinoma	8x7x6cm	Radical right nephrectomy for renal cancer	0	83	90			49.4072	44.9998	43.5347
han	male	172	62	20.9573	clear cell renal cell carcinoma	8x7x6cm	Radical right nephrectomy for renal cancer	0	82	569			43.7995	4.68394	32.1397
han	male	172	60	20.2812	clear cell renal cell carcinoma	8x8x7cm	Laparoscopic radical left nephrectomy for renal cancer	0	88	115			40.2449	29.5528	29.5792
han	female	161	75	28.9341	clear cell renal cell carcinoma	8x8x7cm	Laparoscopic radical left nephrectomy for renal cancer	0	87	101			30.7538	25.8891	24.66
han	male	165	58	21.3039	clear cell renal cell carcinoma	9.5x6x4cm	Laparoscopic radical right nephrectomy for renal cancer	1	100	109	30.18	4.83	35.6634	32.2873	26.5112
han	female	163	54	20.3244	clear cell renal cell carcinoma	9.5x7.5x7.5cm	Laparoscopic radical right nephrectomy for renal cancer	0	60	75			47.8851	37.014	36.7953
zhuang	female	151	59	25.8761	clear cell renal cell carcinoma	9.5x8.5x5cm	Radical right nephrectomy for renal cancer	0	71	108			39.4307	24.3005	31.3
zhuang	male	170	60	20.7612	clear cell renal cell carcinoma	9.5x8x6.5cm	Radical left nephrectomy for renal cancer	0	100	86			37.2499	44.3317	32.3824
han	male	162	58	22.1003	squamous cell carcinoma	9.7x9.4x10.1cm	Laparoscopic radical left nephrectomy for renal cancer	1	81	90	38.29999999	2.4	45.6448	40.4191	33.2491
han	male	168	70	24.8016	clear cell renal cell carcinoma	9x5.8x5.4cm	Radical right nephrectomy for renal cancer	1	61	86	39.53	19.6499999999	63.3158	42.5963	44.7353
han	male	168	60	21.2585	clear cell renal cell carcinoma	9x6x5.5cm	Radical right nephrectomy for renal cancer	0	200	440	9.32	15.32	16.1429	6.49871	16.4129
zhuang	female	150	5	2.22222	clear cell renal cell carcinoma	9x6x6cm	Radical right nephrectomy for renal cancer	0	91	162	21.46	26.02	29.1992	15.008	23.6495
zhuang	male	168	54	19.1327	clear cell renal cell carcinoma	9x6x6cm	Radical right nephrectomy for renal cancer	0	92	125			40.4897	28.4264	33.7383
han	male	173	95	31.7418	endocrine	9x7x6.5cm	Radical right nephrectomy for renal cancer	0	82	142			52.1864	27.6922	46.8411
zhuang	female	159	54	21.3599	chromophobe renal cell carcinoma	9x7x6cm	Radical left nephrectomy for renal cancer	0	100	117	5.110000000	30.89	26.1881	21.8483	21.6923
han	male	150	52	23.1111	chromophobe renal cell carcinoma	9x8x5cm	Radical right nephrectomy for renal cancer	0	73	87			56.9509	46.5125	48.1881
han	male	168	65	23.03	clear cell renal cell carcinoma	9x8x6.5cm	Radical right nephrectomy for renal cancer	0	81	116			47.5044	31.3863	39.0478
han	male	164	50	18.5901	squamous cell carcinoma	9x8x6cm	Radical right nephrectomy for renal cancer	0	115	84			29.8376	42.8737	23.5645
zhuang	male	160	60	23.4375	sarcoma	9x8x7.2cm	Laparoscopic radical left nephrectomy for renal cancer	0	131	157	11.68	25.9	25.5082	20.6987	20.2503
han	male	162	66	25.1486	clear cell renal cell carcinoma	9x8x7cm	Laparoscopic radical left nephrectomy for renal cancer	0	103	135			34.3459	25.1353	27.4948
han	male	153	46	19.6506	endocrine	9x8x8cm	Laparoscopic radical left nephrectomy for renal cancer	0	145	165			25.6449	22.0924	27.5892
han	male	168	50	17.7154	clear cell renal cell carcinoma	9x8x8cm	Radical right nephrectomy for renal cancer	0	106	113			32.7798	30.4479	25.4769
han	female	168	83	29.4076	clear cell renal cell carcinoma	9x9x7.5cm	Laparoscopic radical left nephrectomy for renal cancer	1	71	73	6.43	31.66	38.3762	37.1655	26.5246
zhuang	male	162	45	17.1468	renal cell carcinoma	9x9x8cm	Radical left nephrectomy for renal cancer	0	36	45			126.575	97.8392	92.6936
han	female	163	65	24.4646	squamous cell carcinoma	9x9x9cm	Radical left nephrectomy for renal cancer	1	80	88			33.3336	29.8617	22.9968
